# Supplementary material for: RADseq dataset with 90% missing data fully resolves recent radiation of Petalidium (Acanthaceae) in the ultra‐arid deserts of Namibia
Source: Ecol Evol. 2017 Aug 30;7(19):7920–36. doi: 10.1002/ece3.3274 (PMC5632676; doi:10.1002/ece3.3274)
Supplement: Supplementary file 6 [file ECE3-7-7920-s006.zip]

Archive with 5 entries (5 files):
- Supp_barcode_info/10.nt_index_dist4.txt
- Supp_barcode_info/GBS_adaptors.xlsx
- Supp_barcode_info/GBS_IDTordersheet.xlsx
- Supp_barcode_info/picking_barcodes.r
- Supp_barcode_info/README.txt
