# Supplementary material for: RADseq dataset with 90% missing data fully resolves recent radiation of Petalidium (Acanthaceae) in the ultra‐arid deserts of Namibia
Source: Ecol Evol. 2017 Aug 30;7(19):7920–36. doi: 10.1002/ece3.3274 (PMC5632676; doi:10.1002/ece3.3274)
Supplement: Supplementary file 6 [file ECE3-7-7920-s006.zip › Supp_barcode_info/10.nt_index_dist4.txt]

#Index	Name	Oligo
AACCAACCAT	index_10nt_1	CAAGCAGAAGACGGCATACGAGATatggttggttGTGACTGGAGTTCAGACGTGT
AACCAAGTTA	index_10nt_2	CAAGCAGAAGACGGCATACGAGATtaacttggttGTGACTGGAGTTCAGACGTGT
AACCAATACC	index_10nt_3	CAAGCAGAAGACGGCATACGAGATggtattggttGTGACTGGAGTTCAGACGTGT
AACCAGATGC	index_10nt_4	CAAGCAGAAGACGGCATACGAGATgcatctggttGTGACTGGAGTTCAGACGTGT
AACCATAATT	index_10nt_5	CAAGCAGAAGACGGCATACGAGATaattatggttGTGACTGGAGTTCAGACGTGT
AACCATCTCG	index_10nt_6	CAAGCAGAAGACGGCATACGAGATcgagatggttGTGACTGGAGTTCAGACGTGT
AACCATGGAC	index_10nt_7	CAAGCAGAAGACGGCATACGAGATgtccatggttGTGACTGGAGTTCAGACGTGT
AACCATTCGA	index_10nt_8	CAAGCAGAAGACGGCATACGAGATtcgaatggttGTGACTGGAGTTCAGACGTGT
AACCGAGGCG	index_10nt_9	CAAGCAGAAGACGGCATACGAGATcgcctcggttGTGACTGGAGTTCAGACGTGT
AACCGCAAGG	index_10nt_10	CAAGCAGAAGACGGCATACGAGATccttgcggttGTGACTGGAGTTCAGACGTGT
AACCGCTCCT	index_10nt_11	CAAGCAGAAGACGGCATACGAGATaggagcggttGTGACTGGAGTTCAGACGTGT
AACCGGCAAC	index_10nt_12	CAAGCAGAAGACGGCATACGAGATgttgccggttGTGACTGGAGTTCAGACGTGT
AACCGTATAA	index_10nt_13	CAAGCAGAAGACGGCATACGAGATttatacggttGTGACTGGAGTTCAGACGTGT
AACCGTCGGT	index_10nt_14	CAAGCAGAAGACGGCATACGAGATaccgacggttGTGACTGGAGTTCAGACGTGT
AACCTAACCA	index_10nt_15	CAAGCAGAAGACGGCATACGAGATtggttaggttGTGACTGGAGTTCAGACGTGT
AACCTACGTC	index_10nt_16	CAAGCAGAAGACGGCATACGAGATgacgtaggttGTGACTGGAGTTCAGACGTGT
AACCTAGAGT	index_10nt_17	CAAGCAGAAGACGGCATACGAGATactctaggttGTGACTGGAGTTCAGACGTGT
AACCTATTAG	index_10nt_18	CAAGCAGAAGACGGCATACGAGATctaataggttGTGACTGGAGTTCAGACGTGT
AACCTCAGAT	index_10nt_19	CAAGCAGAAGACGGCATACGAGATatctgaggttGTGACTGGAGTTCAGACGTGT
AACCTCCTGA	index_10nt_20	CAAGCAGAAGACGGCATACGAGATtcaggaggttGTGACTGGAGTTCAGACGTGT
AACCTCGCTG	index_10nt_21	CAAGCAGAAGACGGCATACGAGATcagcgaggttGTGACTGGAGTTCAGACGTGT
AACGACCTTC	index_10nt_22	CAAGCAGAAGACGGCATACGAGATgaaggtcgttGTGACTGGAGTTCAGACGTGT
AACGAGACCG	index_10nt_23	CAAGCAGAAGACGGCATACGAGATcggtctcgttGTGACTGGAGTTCAGACGTGT
AACGATGAGG	index_10nt_24	CAAGCAGAAGACGGCATACGAGATcctcatcgttGTGACTGGAGTTCAGACGTGT
AACGCATATT	index_10nt_25	CAAGCAGAAGACGGCATACGAGATaatatgcgttGTGACTGGAGTTCAGACGTGT
AACGCCAGTA	index_10nt_26	CAAGCAGAAGACGGCATACGAGATtactggcgttGTGACTGGAGTTCAGACGTGT
AACGCCTCAG	index_10nt_27	CAAGCAGAAGACGGCATACGAGATctgaggcgttGTGACTGGAGTTCAGACGTGT
AACGCTCTAT	index_10nt_28	CAAGCAGAAGACGGCATACGAGATatagagcgttGTGACTGGAGTTCAGACGTGT
AACGCTTGCC	index_10nt_29	CAAGCAGAAGACGGCATACGAGATggcaagcgttGTGACTGGAGTTCAGACGTGT
AACGGAATCC	index_10nt_30	CAAGCAGAAGACGGCATACGAGATggattccgttGTGACTGGAGTTCAGACGTGT
AACGGACCTA	index_10nt_31	CAAGCAGAAGACGGCATACGAGATtaggtccgttGTGACTGGAGTTCAGACGTGT
AACGGCGAAT	index_10nt_32	CAAGCAGAAGACGGCATACGAGATattcgccgttGTGACTGGAGTTCAGACGTGT
AACGTATGGA	index_10nt_33	CAAGCAGAAGACGGCATACGAGATtccatacgttGTGACTGGAGTTCAGACGTGT
AACGTCCGCG	index_10nt_34	CAAGCAGAAGACGGCATACGAGATcgcggacgttGTGACTGGAGTTCAGACGTGT
AACGTTACTC	index_10nt_35	CAAGCAGAAGACGGCATACGAGATgagtaacgttGTGACTGGAGTTCAGACGTGT
AACTAACGCA	index_10nt_36	CAAGCAGAAGACGGCATACGAGATtgcgttagttGTGACTGGAGTTCAGACGTGT
AACTAATCTG	index_10nt_37	CAAGCAGAAGACGGCATACGAGATcagattagttGTGACTGGAGTTCAGACGTGT
AACTACCAAG	index_10nt_38	CAAGCAGAAGACGGCATACGAGATcttggtagttGTGACTGGAGTTCAGACGTGT
AACTACTGGC	index_10nt_39	CAAGCAGAAGACGGCATACGAGATgccagtagttGTGACTGGAGTTCAGACGTGT
AACTAGGATC	index_10nt_40	CAAGCAGAAGACGGCATACGAGATgatcctagttGTGACTGGAGTTCAGACGTGT
AACTAGTTAT	index_10nt_41	CAAGCAGAAGACGGCATACGAGATataactagttGTGACTGGAGTTCAGACGTGT
AACTATGCCT	index_10nt_42	CAAGCAGAAGACGGCATACGAGATaggcatagttGTGACTGGAGTTCAGACGTGT
AACTCAACGC	index_10nt_43	CAAGCAGAAGACGGCATACGAGATgcgttgagttGTGACTGGAGTTCAGACGTGT
AACTCAGGAT	index_10nt_44	CAAGCAGAAGACGGCATACGAGATatcctgagttGTGACTGGAGTTCAGACGTGT
AACTCCAACT	index_10nt_45	CAAGCAGAAGACGGCATACGAGATagttggagttGTGACTGGAGTTCAGACGTGT
AACTCGCCTT	index_10nt_46	CAAGCAGAAGACGGCATACGAGATaaggcgagttGTGACTGGAGTTCAGACGTGT
AACTCGGTCA	index_10nt_47	CAAGCAGAAGACGGCATACGAGATtgaccgagttGTGACTGGAGTTCAGACGTGT
AACTCTATTG	index_10nt_48	CAAGCAGAAGACGGCATACGAGATcaatagagttGTGACTGGAGTTCAGACGTGT
AACTCTCAGA	index_10nt_49	CAAGCAGAAGACGGCATACGAGATtctgagagttGTGACTGGAGTTCAGACGTGT
AACTGACTGG	index_10nt_50	CAAGCAGAAGACGGCATACGAGATccagtcagttGTGACTGGAGTTCAGACGTGT
AACTGCGCGA	index_10nt_51	CAAGCAGAAGACGGCATACGAGATtcgcgcagttGTGACTGGAGTTCAGACGTGT
AACTGGTACG	index_10nt_52	CAAGCAGAAGACGGCATACGAGATcgtaccagttGTGACTGGAGTTCAGACGTGT
AACTTCGTAC	index_10nt_53	CAAGCAGAAGACGGCATACGAGATgtacgaagttGTGACTGGAGTTCAGACGTGT
AACTTCTATA	index_10nt_54	CAAGCAGAAGACGGCATACGAGATtatagaagttGTGACTGGAGTTCAGACGTGT
AACTTGAGCC	index_10nt_55	CAAGCAGAAGACGGCATACGAGATggctcaagttGTGACTGGAGTTCAGACGTGT
AAGAACCGAC	index_10nt_56	CAAGCAGAAGACGGCATACGAGATgtcggttcttGTGACTGGAGTTCAGACGTGT
AAGAACGAGA	index_10nt_57	CAAGCAGAAGACGGCATACGAGATtctcgttcttGTGACTGGAGTTCAGACGTGT
AAGAAGCTCT	index_10nt_58	CAAGCAGAAGACGGCATACGAGATagagcttcttGTGACTGGAGTTCAGACGTGT
AAGAATTATG	index_10nt_59	CAAGCAGAAGACGGCATACGAGATcataattcttGTGACTGGAGTTCAGACGTGT
AAGACCTAAT	index_10nt_60	CAAGCAGAAGACGGCATACGAGATattaggtcttGTGACTGGAGTTCAGACGTGT
AAGACGCAGG	index_10nt_61	CAAGCAGAAGACGGCATACGAGATcctgcgtcttGTGACTGGAGTTCAGACGTGT
AAGACTGGAA	index_10nt_62	CAAGCAGAAGACGGCATACGAGATttccagtcttGTGACTGGAGTTCAGACGTGT
AAGACTTCGC	index_10nt_63	CAAGCAGAAGACGGCATACGAGATgcgaagtcttGTGACTGGAGTTCAGACGTGT
AAGAGAGATT	index_10nt_64	CAAGCAGAAGACGGCATACGAGATaatctctcttGTGACTGGAGTTCAGACGTGT
AAGAGATTCA	index_10nt_65	CAAGCAGAAGACGGCATACGAGATtgaatctcttGTGACTGGAGTTCAGACGTGT
AAGAGCAGCG	index_10nt_66	CAAGCAGAAGACGGCATACGAGATcgctgctcttGTGACTGGAGTTCAGACGTGT
AAGAGGACGT	index_10nt_67	CAAGCAGAAGACGGCATACGAGATacgtcctcttGTGACTGGAGTTCAGACGTGT
AAGAGTCTAG	index_10nt_68	CAAGCAGAAGACGGCATACGAGATctagactcttGTGACTGGAGTTCAGACGTGT
AAGATAACTG	index_10nt_69	CAAGCAGAAGACGGCATACGAGATcagttatcttGTGACTGGAGTTCAGACGTGT
AAGATACTGC	index_10nt_70	CAAGCAGAAGACGGCATACGAGATgcagtatcttGTGACTGGAGTTCAGACGTGT
AAGATCATAA	index_10nt_71	CAAGCAGAAGACGGCATACGAGATttatgatcttGTGACTGGAGTTCAGACGTGT
AAGATTCGTT	index_10nt_72	CAAGCAGAAGACGGCATACGAGATaacgaatcttGTGACTGGAGTTCAGACGTGT
AAGCAGTCTC	index_10nt_73	CAAGCAGAAGACGGCATACGAGATgagactgcttGTGACTGGAGTTCAGACGTGT
AAGCATCAGC	index_10nt_74	CAAGCAGAAGACGGCATACGAGATgctgatgcttGTGACTGGAGTTCAGACGTGT
AAGCCAATTC	index_10nt_75	CAAGCAGAAGACGGCATACGAGATgaattggcttGTGACTGGAGTTCAGACGTGT
AAGCCAGCCT	index_10nt_76	CAAGCAGAAGACGGCATACGAGATaggctggcttGTGACTGGAGTTCAGACGTGT
AAGCCGAGGA	index_10nt_77	CAAGCAGAAGACGGCATACGAGATtcctcggcttGTGACTGGAGTTCAGACGTGT
AAGCGCCTCC	index_10nt_78	CAAGCAGAAGACGGCATACGAGATggaggcgcttGTGACTGGAGTTCAGACGTGT
AAGCTCTACG	index_10nt_79	CAAGCAGAAGACGGCATACGAGATcgtagagcttGTGACTGGAGTTCAGACGTGT
AAGCTTGATA	index_10nt_80	CAAGCAGAAGACGGCATACGAGATtatcaagcttGTGACTGGAGTTCAGACGTGT
AAGGACTGCT	index_10nt_81	CAAGCAGAAGACGGCATACGAGATagcagtccttGTGACTGGAGTTCAGACGTGT
AAGGAGGTAC	index_10nt_82	CAAGCAGAAGACGGCATACGAGATgtacctccttGTGACTGGAGTTCAGACGTGT
AAGGATAGAG	index_10nt_83	CAAGCAGAAGACGGCATACGAGATctctatccttGTGACTGGAGTTCAGACGTGT
AAGGCGTCCA	index_10nt_84	CAAGCAGAAGACGGCATACGAGATtggacgccttGTGACTGGAGTTCAGACGTGT
AAGGCTAAGT	index_10nt_85	CAAGCAGAAGACGGCATACGAGATacttagccttGTGACTGGAGTTCAGACGTGT
AAGGTAGTCG	index_10nt_86	CAAGCAGAAGACGGCATACGAGATcgactaccttGTGACTGGAGTTCAGACGTGT
AAGGTCAGGC	index_10nt_87	CAAGCAGAAGACGGCATACGAGATgcctgaccttGTGACTGGAGTTCAGACGTGT
AAGGTTGCAT	index_10nt_88	CAAGCAGAAGACGGCATACGAGATatgcaaccttGTGACTGGAGTTCAGACGTGT
AAGTAAGCAA	index_10nt_89	CAAGCAGAAGACGGCATACGAGATttgcttacttGTGACTGGAGTTCAGACGTGT
AAGTATATGA	index_10nt_90	CAAGCAGAAGACGGCATACGAGATtcatatacttGTGACTGGAGTTCAGACGTGT
AAGTCCTTGG	index_10nt_91	CAAGCAGAAGACGGCATACGAGATccaaggacttGTGACTGGAGTTCAGACGTGT
AAGTCTCGCG	index_10nt_92	CAAGCAGAAGACGGCATACGAGATcgcgagacttGTGACTGGAGTTCAGACGTGT
AAGTTATGAC	index_10nt_93	CAAGCAGAAGACGGCATACGAGATgtcataacttGTGACTGGAGTTCAGACGTGT
AAGTTCCAGT	index_10nt_94	CAAGCAGAAGACGGCATACGAGATactggaacttGTGACTGGAGTTCAGACGTGT
AAGTTCGGCA	index_10nt_95	CAAGCAGAAGACGGCATACGAGATtgccgaacttGTGACTGGAGTTCAGACGTGT
AAGTTGCCAG	index_10nt_96	CAAGCAGAAGACGGCATACGAGATctggcaacttGTGACTGGAGTTCAGACGTGT
AATAACCATT	index_10nt_97	CAAGCAGAAGACGGCATACGAGATaatggttattGTGACTGGAGTTCAGACGTGT
AATAACGTAG	index_10nt_98	CAAGCAGAAGACGGCATACGAGATctacgttattGTGACTGGAGTTCAGACGTGT
AATAACTCCA	index_10nt_99	CAAGCAGAAGACGGCATACGAGATtggagttattGTGACTGGAGTTCAGACGTGT
AATAAGATTA	index_10nt_100	CAAGCAGAAGACGGCATACGAGATtaatcttattGTGACTGGAGTTCAGACGTGT
AATAATAACC	index_10nt_101	CAAGCAGAAGACGGCATACGAGATggttattattGTGACTGGAGTTCAGACGTGT
AATAATCCGG	index_10nt_102	CAAGCAGAAGACGGCATACGAGATccggattattGTGACTGGAGTTCAGACGTGT
AATAATTGAT	index_10nt_103	CAAGCAGAAGACGGCATACGAGATatcaattattGTGACTGGAGTTCAGACGTGT
AATACCATGC	index_10nt_104	CAAGCAGAAGACGGCATACGAGATgcatggtattGTGACTGGAGTTCAGACGTGT
AATACCGGCT	index_10nt_105	CAAGCAGAAGACGGCATACGAGATagccggtattGTGACTGGAGTTCAGACGTGT
AATACGAGAG	index_10nt_106	CAAGCAGAAGACGGCATACGAGATctctcgtattGTGACTGGAGTTCAGACGTGT
AATACGGCGA	index_10nt_107	CAAGCAGAAGACGGCATACGAGATtcgccgtattGTGACTGGAGTTCAGACGTGT
AATACGTATC	index_10nt_108	CAAGCAGAAGACGGCATACGAGATgatacgtattGTGACTGGAGTTCAGACGTGT
AATACTACTT	index_10nt_109	CAAGCAGAAGACGGCATACGAGATaagtagtattGTGACTGGAGTTCAGACGTGT
AATACTCTCA	index_10nt_110	CAAGCAGAAGACGGCATACGAGATtgagagtattGTGACTGGAGTTCAGACGTGT
AATAGAAGTC	index_10nt_111	CAAGCAGAAGACGGCATACGAGATgacttctattGTGACTGGAGTTCAGACGTGT
AATATAATCT	index_10nt_112	CAAGCAGAAGACGGCATACGAGATagattatattGTGACTGGAGTTCAGACGTGT
AATATACCAA	index_10nt_113	CAAGCAGAAGACGGCATACGAGATttggtatattGTGACTGGAGTTCAGACGTGT
AATATATAGG	index_10nt_114	CAAGCAGAAGACGGCATACGAGATcctatatattGTGACTGGAGTTCAGACGTGT
AATATGGAAT	index_10nt_115	CAAGCAGAAGACGGCATACGAGATattccatattGTGACTGGAGTTCAGACGTGT
AATATTAGGA	index_10nt_116	CAAGCAGAAGACGGCATACGAGATtcctaatattGTGACTGGAGTTCAGACGTGT
AATCAAGCGC	index_10nt_117	CAAGCAGAAGACGGCATACGAGATgcgcttgattGTGACTGGAGTTCAGACGTGT
AATCAGAGCT	index_10nt_118	CAAGCAGAAGACGGCATACGAGATagctctgattGTGACTGGAGTTCAGACGTGT
AATCAGTAAG	index_10nt_119	CAAGCAGAAGACGGCATACGAGATcttactgattGTGACTGGAGTTCAGACGTGT
AATCATCGTA	index_10nt_120	CAAGCAGAAGACGGCATACGAGATtacgatgattGTGACTGGAGTTCAGACGTGT
AATCCATGAA	index_10nt_121	CAAGCAGAAGACGGCATACGAGATttcatggattGTGACTGGAGTTCAGACGTGT
AATCCGCTTG	index_10nt_122	CAAGCAGAAGACGGCATACGAGATcaagcggattGTGACTGGAGTTCAGACGTGT
AATCCTGCAG	index_10nt_123	CAAGCAGAAGACGGCATACGAGATctgcaggattGTGACTGGAGTTCAGACGTGT
AATCCTTACT	index_10nt_124	CAAGCAGAAGACGGCATACGAGATagtaaggattGTGACTGGAGTTCAGACGTGT
AATCGAGTAT	index_10nt_125	CAAGCAGAAGACGGCATACGAGATatactcgattGTGACTGGAGTTCAGACGTGT
AATCGCCGAG	index_10nt_126	CAAGCAGAAGACGGCATACGAGATctcggcgattGTGACTGGAGTTCAGACGTGT
AATCGGTTGA	index_10nt_127	CAAGCAGAAGACGGCATACGAGATtcaaccgattGTGACTGGAGTTCAGACGTGT
AATCTATCTT	index_10nt_128	CAAGCAGAAGACGGCATACGAGATaagatagattGTGACTGGAGTTCAGACGTGT
AATCTCAATC	index_10nt_129	CAAGCAGAAGACGGCATACGAGATgattgagattGTGACTGGAGTTCAGACGTGT
AATCTGACGG	index_10nt_130	CAAGCAGAAGACGGCATACGAGATccgtcagattGTGACTGGAGTTCAGACGTGT
AATCTGGTCC	index_10nt_131	CAAGCAGAAGACGGCATACGAGATggaccagattGTGACTGGAGTTCAGACGTGT
AATGAACTGA	index_10nt_132	CAAGCAGAAGACGGCATACGAGATtcagttcattGTGACTGGAGTTCAGACGTGT
AATGAAGGTT	index_10nt_133	CAAGCAGAAGACGGCATACGAGATaaccttcattGTGACTGGAGTTCAGACGTGT
AATGAGTCGT	index_10nt_134	CAAGCAGAAGACGGCATACGAGATacgactcattGTGACTGGAGTTCAGACGTGT
AATGCAGAAC	index_10nt_135	CAAGCAGAAGACGGCATACGAGATgttctgcattGTGACTGGAGTTCAGACGTGT
AATGCCTAGA	index_10nt_136	CAAGCAGAAGACGGCATACGAGATtctaggcattGTGACTGGAGTTCAGACGTGT
AATGGATCCG	index_10nt_137	CAAGCAGAAGACGGCATACGAGATcggatccattGTGACTGGAGTTCAGACGTGT
AATGGTCATC	index_10nt_138	CAAGCAGAAGACGGCATACGAGATgatgaccattGTGACTGGAGTTCAGACGTGT
AATTAAGACG	index_10nt_139	CAAGCAGAAGACGGCATACGAGATcgtcttaattGTGACTGGAGTTCAGACGTGT
AATTATCTAC	index_10nt_140	CAAGCAGAAGACGGCATACGAGATgtagataattGTGACTGGAGTTCAGACGTGT
AATTCATTCC	index_10nt_141	CAAGCAGAAGACGGCATACGAGATggaatgaattGTGACTGGAGTTCAGACGTGT
AATTCCGCTC	index_10nt_142	CAAGCAGAAGACGGCATACGAGATgagcggaattGTGACTGGAGTTCAGACGTGT
AATTCGCGGC	index_10nt_143	CAAGCAGAAGACGGCATACGAGATgccgcgaattGTGACTGGAGTTCAGACGTGT
AATTGATGGT	index_10nt_144	CAAGCAGAAGACGGCATACGAGATaccatcaattGTGACTGGAGTTCAGACGTGT
AATTGCATCA	index_10nt_145	CAAGCAGAAGACGGCATACGAGATtgatgcaattGTGACTGGAGTTCAGACGTGT
AATTGCTAAC	index_10nt_146	CAAGCAGAAGACGGCATACGAGATgttagcaattGTGACTGGAGTTCAGACGTGT
AATTGGAATT	index_10nt_147	CAAGCAGAAGACGGCATACGAGATaattccaattGTGACTGGAGTTCAGACGTGT
ACCAACCTAT	index_10nt_148	CAAGCAGAAGACGGCATACGAGATataggttggtGTGACTGGAGTTCAGACGTGT
ACCAACGCTC	index_10nt_149	CAAGCAGAAGACGGCATACGAGATgagcgttggtGTGACTGGAGTTCAGACGTGT
ACCAACTACG	index_10nt_150	CAAGCAGAAGACGGCATACGAGATcgtagttggtGTGACTGGAGTTCAGACGTGT
ACCAAGGAGT	index_10nt_151	CAAGCAGAAGACGGCATACGAGATactccttggtGTGACTGGAGTTCAGACGTGT
ACCAATATGG	index_10nt_152	CAAGCAGAAGACGGCATACGAGATccatattggtGTGACTGGAGTTCAGACGTGT
ACCAATCGCC	index_10nt_153	CAAGCAGAAGACGGCATACGAGATggcgattggtGTGACTGGAGTTCAGACGTGT
ACCAGACGTT	index_10nt_154	CAAGCAGAAGACGGCATACGAGATaacgtctggtGTGACTGGAGTTCAGACGTGT
ACCAGATCAG	index_10nt_155	CAAGCAGAAGACGGCATACGAGATctgatctggtGTGACTGGAGTTCAGACGTGT
ACCAGCAGGA	index_10nt_156	CAAGCAGAAGACGGCATACGAGATtcctgctggtGTGACTGGAGTTCAGACGTGT
ACCAGGCCGC	index_10nt_157	CAAGCAGAAGACGGCATACGAGATgcggcctggtGTGACTGGAGTTCAGACGTGT
ACCAGTAACT	index_10nt_158	CAAGCAGAAGACGGCATACGAGATagttactggtGTGACTGGAGTTCAGACGTGT
ACCATAACGT	index_10nt_159	CAAGCAGAAGACGGCATACGAGATacgttatggtGTGACTGGAGTTCAGACGTGT
ACCATACTCG	index_10nt_160	CAAGCAGAAGACGGCATACGAGATcgagtatggtGTGACTGGAGTTCAGACGTGT
ACCATATATC	index_10nt_161	CAAGCAGAAGACGGCATACGAGATgatatatggtGTGACTGGAGTTCAGACGTGT
ACCATCGGAG	index_10nt_162	CAAGCAGAAGACGGCATACGAGATctccgatggtGTGACTGGAGTTCAGACGTGT
ACCATGATAC	index_10nt_163	CAAGCAGAAGACGGCATACGAGATgtatcatggtGTGACTGGAGTTCAGACGTGT
ACCGAACCGG	index_10nt_164	CAAGCAGAAGACGGCATACGAGATccggttcggtGTGACTGGAGTTCAGACGTGT
ACCGAATGAC	index_10nt_165	CAAGCAGAAGACGGCATACGAGATgtcattcggtGTGACTGGAGTTCAGACGTGT
ACCGAGCTCA	index_10nt_166	CAAGCAGAAGACGGCATACGAGATtgagctcggtGTGACTGGAGTTCAGACGTGT
ACCGATTCTT	index_10nt_167	CAAGCAGAAGACGGCATACGAGATaagaatcggtGTGACTGGAGTTCAGACGTGT
ACCGCAGCAA	index_10nt_168	CAAGCAGAAGACGGCATACGAGATttgctgcggtGTGACTGGAGTTCAGACGTGT
ACCGCCGTCT	index_10nt_169	CAAGCAGAAGACGGCATACGAGATagacggcggtGTGACTGGAGTTCAGACGTGT
ACCGCGAAGG	index_10nt_170	CAAGCAGAAGACGGCATACGAGATccttcgcggtGTGACTGGAGTTCAGACGTGT
ACCGCGCGTC	index_10nt_171	CAAGCAGAAGACGGCATACGAGATgacgcgcggtGTGACTGGAGTTCAGACGTGT
ACCGGAGAGC	index_10nt_172	CAAGCAGAAGACGGCATACGAGATgctctccggtGTGACTGGAGTTCAGACGTGT
ACCGTCTTGG	index_10nt_173	CAAGCAGAAGACGGCATACGAGATccaagacggtGTGACTGGAGTTCAGACGTGT
ACCGTTAGCA	index_10nt_174	CAAGCAGAAGACGGCATACGAGATtgctaacggtGTGACTGGAGTTCAGACGTGT
ACCGTTCATG	index_10nt_175	CAAGCAGAAGACGGCATACGAGATcatgaacggtGTGACTGGAGTTCAGACGTGT
ACCTAAGTAG	index_10nt_176	CAAGCAGAAGACGGCATACGAGATctacttaggtGTGACTGGAGTTCAGACGTGT
ACCTATAGAT	index_10nt_177	CAAGCAGAAGACGGCATACGAGATatctataggtGTGACTGGAGTTCAGACGTGT
ACCTCAAGCG	index_10nt_178	CAAGCAGAAGACGGCATACGAGATcgcttgaggtGTGACTGGAGTTCAGACGTGT
ACCTCCTCGT	index_10nt_179	CAAGCAGAAGACGGCATACGAGATacgaggaggtGTGACTGGAGTTCAGACGTGT
ACCTCTCCAG	index_10nt_180	CAAGCAGAAGACGGCATACGAGATctggagaggtGTGACTGGAGTTCAGACGTGT
ACCTCTGACC	index_10nt_181	CAAGCAGAAGACGGCATACGAGATggtcagaggtGTGACTGGAGTTCAGACGTGT
ACCTGATTCT	index_10nt_182	CAAGCAGAAGACGGCATACGAGATagaatcaggtGTGACTGGAGTTCAGACGTGT
ACCTGCCGAC	index_10nt_183	CAAGCAGAAGACGGCATACGAGATgtcggcaggtGTGACTGGAGTTCAGACGTGT
ACCTGCGATG	index_10nt_184	CAAGCAGAAGACGGCATACGAGATcatcgcaggtGTGACTGGAGTTCAGACGTGT
ACCTTCAAGC	index_10nt_185	CAAGCAGAAGACGGCATACGAGATgcttgaaggtGTGACTGGAGTTCAGACGTGT
ACCTTGACTG	index_10nt_186	CAAGCAGAAGACGGCATACGAGATcagtcaaggtGTGACTGGAGTTCAGACGTGT
ACCTTGCAAT	index_10nt_187	CAAGCAGAAGACGGCATACGAGATattgcaaggtGTGACTGGAGTTCAGACGTGT
ACGAAGCATC	index_10nt_188	CAAGCAGAAGACGGCATACGAGATgatgcttcgtGTGACTGGAGTTCAGACGTGT
ACGAATCCAA	index_10nt_189	CAAGCAGAAGACGGCATACGAGATttggattcgtGTGACTGGAGTTCAGACGTGT
ACGACCAATG	index_10nt_190	CAAGCAGAAGACGGCATACGAGATcattggtcgtGTGACTGGAGTTCAGACGTGT
ACGACGCGCA	index_10nt_191	CAAGCAGAAGACGGCATACGAGATtgcgcgtcgtGTGACTGGAGTTCAGACGTGT
ACGACGGCAG	index_10nt_192	CAAGCAGAAGACGGCATACGAGATctgccgtcgtGTGACTGGAGTTCAGACGTGT
ACGACTATCC	index_10nt_193	CAAGCAGAAGACGGCATACGAGATggatagtcgtGTGACTGGAGTTCAGACGTGT
ACGAGCGTAC	index_10nt_194	CAAGCAGAAGACGGCATACGAGATgtacgctcgtGTGACTGGAGTTCAGACGTGT
ACGAGCTCTT	index_10nt_195	CAAGCAGAAGACGGCATACGAGATaagagctcgtGTGACTGGAGTTCAGACGTGT
ACGATATTAT	index_10nt_196	CAAGCAGAAGACGGCATACGAGATataatatcgtGTGACTGGAGTTCAGACGTGT
ACGATCGACT	index_10nt_197	CAAGCAGAAGACGGCATACGAGATagtcgatcgtGTGACTGGAGTTCAGACGTGT
ACGCAACTAC	index_10nt_198	CAAGCAGAAGACGGCATACGAGATgtagttgcgtGTGACTGGAGTTCAGACGTGT
ACGCAGTTGG	index_10nt_199	CAAGCAGAAGACGGCATACGAGATccaactgcgtGTGACTGGAGTTCAGACGTGT
ACGCATGAAG	index_10nt_200	CAAGCAGAAGACGGCATACGAGATcttcatgcgtGTGACTGGAGTTCAGACGTGT
ACGCCATCGA	index_10nt_201	CAAGCAGAAGACGGCATACGAGATtcgatggcgtGTGACTGGAGTTCAGACGTGT
ACGCCTGGTC	index_10nt_202	CAAGCAGAAGACGGCATACGAGATgaccaggcgtGTGACTGGAGTTCAGACGTGT
ACGCGATGCC	index_10nt_203	CAAGCAGAAGACGGCATACGAGATggcatcgcgtGTGACTGGAGTTCAGACGTGT
ACGCGCCAAT	index_10nt_204	CAAGCAGAAGACGGCATACGAGATattggcgcgtGTGACTGGAGTTCAGACGTGT
ACGCTCCTTG	index_10nt_205	CAAGCAGAAGACGGCATACGAGATcaaggagcgtGTGACTGGAGTTCAGACGTGT
ACGCTGAATT	index_10nt_206	CAAGCAGAAGACGGCATACGAGATaattcagcgtGTGACTGGAGTTCAGACGTGT
ACGCTTCCGT	index_10nt_207	CAAGCAGAAGACGGCATACGAGATacggaagcgtGTGACTGGAGTTCAGACGTGT
ACGGAGCGAT	index_10nt_208	CAAGCAGAAGACGGCATACGAGATatcgctccgtGTGACTGGAGTTCAGACGTGT
ACGGATGCGC	index_10nt_209	CAAGCAGAAGACGGCATACGAGATgcgcatccgtGTGACTGGAGTTCAGACGTGT
ACGGCAAGTT	index_10nt_210	CAAGCAGAAGACGGCATACGAGATaacttgccgtGTGACTGGAGTTCAGACGTGT
ACGGCCATGA	index_10nt_211	CAAGCAGAAGACGGCATACGAGATtcatggccgtGTGACTGGAGTTCAGACGTGT
ACGGCCTACC	index_10nt_212	CAAGCAGAAGACGGCATACGAGATggtaggccgtGTGACTGGAGTTCAGACGTGT
ACGGTCTCAA	index_10nt_213	CAAGCAGAAGACGGCATACGAGATttgagaccgtGTGACTGGAGTTCAGACGTGT
ACGTAAGGCT	index_10nt_214	CAAGCAGAAGACGGCATACGAGATagccttacgtGTGACTGGAGTTCAGACGTGT
ACGTAATATA	index_10nt_215	CAAGCAGAAGACGGCATACGAGATtatattacgtGTGACTGGAGTTCAGACGTGT
ACGTCAGAGG	index_10nt_216	CAAGCAGAAGACGGCATACGAGATcctctgacgtGTGACTGGAGTTCAGACGTGT
ACGTCTACTA	index_10nt_217	CAAGCAGAAGACGGCATACGAGATtagtagacgtGTGACTGGAGTTCAGACGTGT
ACGTTAGTTC	index_10nt_218	CAAGCAGAAGACGGCATACGAGATgaactaacgtGTGACTGGAGTTCAGACGTGT
ACGTTATCCG	index_10nt_219	CAAGCAGAAGACGGCATACGAGATcggataacgtGTGACTGGAGTTCAGACGTGT
ACTAAGAGGC	index_10nt_220	CAAGCAGAAGACGGCATACGAGATgcctcttagtGTGACTGGAGTTCAGACGTGT
ACTAAGTCTG	index_10nt_221	CAAGCAGAAGACGGCATACGAGATcagacttagtGTGACTGGAGTTCAGACGTGT
ACTACCGTTA	index_10nt_222	CAAGCAGAAGACGGCATACGAGATtaacggtagtGTGACTGGAGTTCAGACGTGT
ACTACCTGAC	index_10nt_223	CAAGCAGAAGACGGCATACGAGATgtcaggtagtGTGACTGGAGTTCAGACGTGT
ACTACGTTCT	index_10nt_224	CAAGCAGAAGACGGCATACGAGATagaacgtagtGTGACTGGAGTTCAGACGTGT
ACTACTCAAT	index_10nt_225	CAAGCAGAAGACGGCATACGAGATattgagtagtGTGACTGGAGTTCAGACGTGT
ACTAGATTGC	index_10nt_226	CAAGCAGAAGACGGCATACGAGATgcaatctagtGTGACTGGAGTTCAGACGTGT
ACTAGCCAGG	index_10nt_227	CAAGCAGAAGACGGCATACGAGATcctggctagtGTGACTGGAGTTCAGACGTGT
ACTATAGGCC	index_10nt_228	CAAGCAGAAGACGGCATACGAGATggcctatagtGTGACTGGAGTTCAGACGTGT
ACTATCAGTT	index_10nt_229	CAAGCAGAAGACGGCATACGAGATaactgatagtGTGACTGGAGTTCAGACGTGT
ACTATTACCG	index_10nt_230	CAAGCAGAAGACGGCATACGAGATcggtaatagtGTGACTGGAGTTCAGACGTGT
ACTATTCTTC	index_10nt_231	CAAGCAGAAGACGGCATACGAGATgaagaatagtGTGACTGGAGTTCAGACGTGT
ACTCAATAGT	index_10nt_232	CAAGCAGAAGACGGCATACGAGATactattgagtGTGACTGGAGTTCAGACGTGT
ACTCAGCCGA	index_10nt_233	CAAGCAGAAGACGGCATACGAGATtcggctgagtGTGACTGGAGTTCAGACGTGT
ACTCATACTC	index_10nt_234	CAAGCAGAAGACGGCATACGAGATgagtatgagtGTGACTGGAGTTCAGACGTGT
ACTCATTGCG	index_10nt_235	CAAGCAGAAGACGGCATACGAGATcgcaatgagtGTGACTGGAGTTCAGACGTGT
ACTCCAATAG	index_10nt_236	CAAGCAGAAGACGGCATACGAGATctattggagtGTGACTGGAGTTCAGACGTGT
ACTCCGAACC	index_10nt_237	CAAGCAGAAGACGGCATACGAGATggttcggagtGTGACTGGAGTTCAGACGTGT
ACTCCGGCTT	index_10nt_238	CAAGCAGAAGACGGCATACGAGATaagccggagtGTGACTGGAGTTCAGACGTGT
ACTCCTAGGT	index_10nt_239	CAAGCAGAAGACGGCATACGAGATacctaggagtGTGACTGGAGTTCAGACGTGT
ACTCGAACCT	index_10nt_240	CAAGCAGAAGACGGCATACGAGATaggttcgagtGTGACTGGAGTTCAGACGTGT
ACTCGCGTCG	index_10nt_241	CAAGCAGAAGACGGCATACGAGATcgacgcgagtGTGACTGGAGTTCAGACGTGT
ACTCGGAGTA	index_10nt_242	CAAGCAGAAGACGGCATACGAGATtactccgagtGTGACTGGAGTTCAGACGTGT
ACTCTACGAT	index_10nt_243	CAAGCAGAAGACGGCATACGAGATatcgtagagtGTGACTGGAGTTCAGACGTGT
ACTCTAGATG	index_10nt_244	CAAGCAGAAGACGGCATACGAGATcatctagagtGTGACTGGAGTTCAGACGTGT
ACTCTCTCGC	index_10nt_245	CAAGCAGAAGACGGCATACGAGATgcgagagagtGTGACTGGAGTTCAGACGTGT
ACTGACCAAC	index_10nt_246	CAAGCAGAAGACGGCATACGAGATgttggtcagtGTGACTGGAGTTCAGACGTGT
ACTGATGACT	index_10nt_247	CAAGCAGAAGACGGCATACGAGATagtcatcagtGTGACTGGAGTTCAGACGTGT
ACTGCATCTC	index_10nt_248	CAAGCAGAAGACGGCATACGAGATgagatgcagtGTGACTGGAGTTCAGACGTGT
ACTGCTCTGG	index_10nt_249	CAAGCAGAAGACGGCATACGAGATccagagcagtGTGACTGGAGTTCAGACGTGT
ACTGGAGGAG	index_10nt_250	CAAGCAGAAGACGGCATACGAGATctcctccagtGTGACTGGAGTTCAGACGTGT
ACTGGCATAT	index_10nt_251	CAAGCAGAAGACGGCATACGAGATatatgccagtGTGACTGGAGTTCAGACGTGT
ACTTAACCTT	index_10nt_252	CAAGCAGAAGACGGCATACGAGATaaggttaagtGTGACTGGAGTTCAGACGTGT
ACTTACGCGG	index_10nt_253	CAAGCAGAAGACGGCATACGAGATccgcgtaagtGTGACTGGAGTTCAGACGTGT
ACTTACTTAA	index_10nt_254	CAAGCAGAAGACGGCATACGAGATttaagtaagtGTGACTGGAGTTCAGACGTGT
ACTTAGATCG	index_10nt_255	CAAGCAGAAGACGGCATACGAGATcgatctaagtGTGACTGGAGTTCAGACGTGT
ACTTCGGTAC	index_10nt_256	CAAGCAGAAGACGGCATACGAGATgtaccgaagtGTGACTGGAGTTCAGACGTGT
ACTTCTTATG	index_10nt_257	CAAGCAGAAGACGGCATACGAGATcataagaagtGTGACTGGAGTTCAGACGTGT
ACTTGGCGCT	index_10nt_258	CAAGCAGAAGACGGCATACGAGATagcgccaagtGTGACTGGAGTTCAGACGTGT
AGAACCGCGC	index_10nt_259	CAAGCAGAAGACGGCATACGAGATgcgcggttctGTGACTGGAGTTCAGACGTGT
AGAACGACCT	index_10nt_260	CAAGCAGAAGACGGCATACGAGATaggtcgttctGTGACTGGAGTTCAGACGTGT
AGAACGTTGG	index_10nt_261	CAAGCAGAAGACGGCATACGAGATccaacgttctGTGACTGGAGTTCAGACGTGT
AGAACTAGTC	index_10nt_262	CAAGCAGAAGACGGCATACGAGATgactagttctGTGACTGGAGTTCAGACGTGT
AGAACTGAAG	index_10nt_263	CAAGCAGAAGACGGCATACGAGATcttcagttctGTGACTGGAGTTCAGACGTGT
AGAAGAATTA	index_10nt_264	CAAGCAGAAGACGGCATACGAGATtaattcttctGTGACTGGAGTTCAGACGTGT
AGAAGCCAAC	index_10nt_265	CAAGCAGAAGACGGCATACGAGATgttggcttctGTGACTGGAGTTCAGACGTGT
AGAAGGCGGA	index_10nt_266	CAAGCAGAAGACGGCATACGAGATtccgccttctGTGACTGGAGTTCAGACGTGT
AGAAGTCCTT	index_10nt_267	CAAGCAGAAGACGGCATACGAGATaaggacttctGTGACTGGAGTTCAGACGTGT
AGAATACGCT	index_10nt_268	CAAGCAGAAGACGGCATACGAGATagcgtattctGTGACTGGAGTTCAGACGTGT
AGAATATCGA	index_10nt_269	CAAGCAGAAGACGGCATACGAGATtcgatattctGTGACTGGAGTTCAGACGTGT
AGAATCGTCG	index_10nt_270	CAAGCAGAAGACGGCATACGAGATcgacgattctGTGACTGGAGTTCAGACGTGT
AGAATGAAGC	index_10nt_271	CAAGCAGAAGACGGCATACGAGATgcttcattctGTGACTGGAGTTCAGACGTGT
AGACCAGTCA	index_10nt_272	CAAGCAGAAGACGGCATACGAGATtgactggtctGTGACTGGAGTTCAGACGTGT
AGACCATGGT	index_10nt_273	CAAGCAGAAGACGGCATACGAGATaccatggtctGTGACTGGAGTTCAGACGTGT
AGACCGCCAA	index_10nt_274	CAAGCAGAAGACGGCATACGAGATttggcggtctGTGACTGGAGTTCAGACGTGT
AGACCGGATC	index_10nt_275	CAAGCAGAAGACGGCATACGAGATgatccggtctGTGACTGGAGTTCAGACGTGT
AGACGACTAG	index_10nt_276	CAAGCAGAAGACGGCATACGAGATctagtcgtctGTGACTGGAGTTCAGACGTGT
AGACGCAACT	index_10nt_277	CAAGCAGAAGACGGCATACGAGATagttgcgtctGTGACTGGAGTTCAGACGTGT
AGACGGTTCC	index_10nt_278	CAAGCAGAAGACGGCATACGAGATggaaccgtctGTGACTGGAGTTCAGACGTGT
AGACGTTAGG	index_10nt_279	CAAGCAGAAGACGGCATACGAGATcctaacgtctGTGACTGGAGTTCAGACGTGT
AGACTAAGAC	index_10nt_280	CAAGCAGAAGACGGCATACGAGATgtcttagtctGTGACTGGAGTTCAGACGTGT
AGACTTACTG	index_10nt_281	CAAGCAGAAGACGGCATACGAGATcagtaagtctGTGACTGGAGTTCAGACGTGT
AGAGAATTGC	index_10nt_282	CAAGCAGAAGACGGCATACGAGATgcaattctctGTGACTGGAGTTCAGACGTGT
AGAGATCAAT	index_10nt_283	CAAGCAGAAGACGGCATACGAGATattgatctctGTGACTGGAGTTCAGACGTGT
AGAGATGCCG	index_10nt_284	CAAGCAGAAGACGGCATACGAGATcggcatctctGTGACTGGAGTTCAGACGTGT
AGAGCCATTG	index_10nt_285	CAAGCAGAAGACGGCATACGAGATcaatggctctGTGACTGGAGTTCAGACGTGT
AGAGGAAGCG	index_10nt_286	CAAGCAGAAGACGGCATACGAGATcgcttcctctGTGACTGGAGTTCAGACGTGT
AGAGTCCGAA	index_10nt_287	CAAGCAGAAGACGGCATACGAGATttcggactctGTGACTGGAGTTCAGACGTGT
AGAGTCTCTT	index_10nt_288	CAAGCAGAAGACGGCATACGAGATaagagactctGTGACTGGAGTTCAGACGTGT
AGATAAGGTA	index_10nt_289	CAAGCAGAAGACGGCATACGAGATtaccttatctGTGACTGGAGTTCAGACGTGT
AGATACCGGT	index_10nt_290	CAAGCAGAAGACGGCATACGAGATaccggtatctGTGACTGGAGTTCAGACGTGT
AGATAGACGG	index_10nt_291	CAAGCAGAAGACGGCATACGAGATccgtctatctGTGACTGGAGTTCAGACGTGT
AGATAGTATT	index_10nt_292	CAAGCAGAAGACGGCATACGAGATaatactatctGTGACTGGAGTTCAGACGTGT
AGATATATCC	index_10nt_293	CAAGCAGAAGACGGCATACGAGATggatatatctGTGACTGGAGTTCAGACGTGT
AGATATTGAG	index_10nt_294	CAAGCAGAAGACGGCATACGAGATctcaatatctGTGACTGGAGTTCAGACGTGT
AGATCCTACG	index_10nt_295	CAAGCAGAAGACGGCATACGAGATcgtaggatctGTGACTGGAGTTCAGACGTGT
AGATGACCGC	index_10nt_296	CAAGCAGAAGACGGCATACGAGATgcggtcatctGTGACTGGAGTTCAGACGTGT
AGATTAGACC	index_10nt_297	CAAGCAGAAGACGGCATACGAGATggtctaatctGTGACTGGAGTTCAGACGTGT
AGATTCATAT	index_10nt_298	CAAGCAGAAGACGGCATACGAGATatatgaatctGTGACTGGAGTTCAGACGTGT
AGCAAGGCAA	index_10nt_299	CAAGCAGAAGACGGCATACGAGATttgccttgctGTGACTGGAGTTCAGACGTGT
AGCAGATAGT	index_10nt_300	CAAGCAGAAGACGGCATACGAGATactatctgctGTGACTGGAGTTCAGACGTGT
AGCAGTAGAG	index_10nt_301	CAAGCAGAAGACGGCATACGAGATctctactgctGTGACTGGAGTTCAGACGTGT
AGCATCCGGC	index_10nt_302	CAAGCAGAAGACGGCATACGAGATgccggatgctGTGACTGGAGTTCAGACGTGT
AGCATTAATA	index_10nt_303	CAAGCAGAAGACGGCATACGAGATtattaatgctGTGACTGGAGTTCAGACGTGT
AGCCAGGTCT	index_10nt_304	CAAGCAGAAGACGGCATACGAGATagacctggctGTGACTGGAGTTCAGACGTGT
AGCCGCAGTC	index_10nt_305	CAAGCAGAAGACGGCATACGAGATgactgcggctGTGACTGGAGTTCAGACGTGT
AGCCGGACGA	index_10nt_306	CAAGCAGAAGACGGCATACGAGATtcgtccggctGTGACTGGAGTTCAGACGTGT
AGCCGTTGCA	index_10nt_307	CAAGCAGAAGACGGCATACGAGATtgcaacggctGTGACTGGAGTTCAGACGTGT
AGCCTCTAAC	index_10nt_308	CAAGCAGAAGACGGCATACGAGATgttagaggctGTGACTGGAGTTCAGACGTGT
AGCCTTGACG	index_10nt_309	CAAGCAGAAGACGGCATACGAGATcgtcaaggctGTGACTGGAGTTCAGACGTGT
AGCGACCAGA	index_10nt_310	CAAGCAGAAGACGGCATACGAGATtctggtcgctGTGACTGGAGTTCAGACGTGT
AGCGCAGTTC	index_10nt_311	CAAGCAGAAGACGGCATACGAGATgaactgcgctGTGACTGGAGTTCAGACGTGT
AGCGCGGCGT	index_10nt_312	CAAGCAGAAGACGGCATACGAGATacgccgcgctGTGACTGGAGTTCAGACGTGT
AGCGGATTAA	index_10nt_313	CAAGCAGAAGACGGCATACGAGATttaatccgctGTGACTGGAGTTCAGACGTGT
AGCGTTCTCC	index_10nt_314	CAAGCAGAAGACGGCATACGAGATggagaacgctGTGACTGGAGTTCAGACGTGT
AGCTATCCTC	index_10nt_315	CAAGCAGAAGACGGCATACGAGATgaggatagctGTGACTGGAGTTCAGACGTGT
AGCTCTTAAT	index_10nt_316	CAAGCAGAAGACGGCATACGAGATattaagagctGTGACTGGAGTTCAGACGTGT
AGCTGCCTTA	index_10nt_317	CAAGCAGAAGACGGCATACGAGATtaaggcagctGTGACTGGAGTTCAGACGTGT
AGCTGCGGCT	index_10nt_318	CAAGCAGAAGACGGCATACGAGATagccgcagctGTGACTGGAGTTCAGACGTGT
AGCTTAAGTT	index_10nt_319	CAAGCAGAAGACGGCATACGAGATaacttaagctGTGACTGGAGTTCAGACGTGT
AGCTTAGCGG	index_10nt_320	CAAGCAGAAGACGGCATACGAGATccgctaagctGTGACTGGAGTTCAGACGTGT
AGGAATATAT	index_10nt_321	CAAGCAGAAGACGGCATACGAGATatatattcctGTGACTGGAGTTCAGACGTGT
AGGACCAGGT	index_10nt_322	CAAGCAGAAGACGGCATACGAGATacctggtcctGTGACTGGAGTTCAGACGTGT
AGGAGTTCCG	index_10nt_323	CAAGCAGAAGACGGCATACGAGATcggaactcctGTGACTGGAGTTCAGACGTGT
AGGCCATATG	index_10nt_324	CAAGCAGAAGACGGCATACGAGATcatatggcctGTGACTGGAGTTCAGACGTGT
AGGCCGCGTT	index_10nt_325	CAAGCAGAAGACGGCATACGAGATaacgcggcctGTGACTGGAGTTCAGACGTGT
AGGCGCGCCA	index_10nt_326	CAAGCAGAAGACGGCATACGAGATtggcgcgcctGTGACTGGAGTTCAGACGTGT
AGGCGTATGC	index_10nt_327	CAAGCAGAAGACGGCATACGAGATgcatacgcctGTGACTGGAGTTCAGACGTGT
AGGCTGCTCA	index_10nt_328	CAAGCAGAAGACGGCATACGAGATtgagcagcctGTGACTGGAGTTCAGACGTGT
AGGCTGGCGC	index_10nt_329	CAAGCAGAAGACGGCATACGAGATgcgccagcctGTGACTGGAGTTCAGACGTGT
AGGTAACTCG	index_10nt_330	CAAGCAGAAGACGGCATACGAGATcgagttacctGTGACTGGAGTTCAGACGTGT
AGGTACGAAC	index_10nt_331	CAAGCAGAAGACGGCATACGAGATgttcgtacctGTGACTGGAGTTCAGACGTGT
AGGTAGAGTC	index_10nt_332	CAAGCAGAAGACGGCATACGAGATgactctacctGTGACTGGAGTTCAGACGTGT
AGGTCGATAG	index_10nt_333	CAAGCAGAAGACGGCATACGAGATctatcgacctGTGACTGGAGTTCAGACGTGT
AGGTCGTAGC	index_10nt_334	CAAGCAGAAGACGGCATACGAGATgctacgacctGTGACTGGAGTTCAGACGTGT
AGTAACTAGC	index_10nt_335	CAAGCAGAAGACGGCATACGAGATgctagttactGTGACTGGAGTTCAGACGTGT
AGTAGAACGG	index_10nt_336	CAAGCAGAAGACGGCATACGAGATccgttctactGTGACTGGAGTTCAGACGTGT
AGTAGCGGAA	index_10nt_337	CAAGCAGAAGACGGCATACGAGATttccgctactGTGACTGGAGTTCAGACGTGT
AGTATCTCAG	index_10nt_338	CAAGCAGAAGACGGCATACGAGATctgagatactGTGACTGGAGTTCAGACGTGT
AGTATGCATG	index_10nt_339	CAAGCAGAAGACGGCATACGAGATcatgcatactGTGACTGGAGTTCAGACGTGT
AGTCATAAGA	index_10nt_340	CAAGCAGAAGACGGCATACGAGATtcttatgactGTGACTGGAGTTCAGACGTGT
AGTCCTCCGC	index_10nt_341	CAAGCAGAAGACGGCATACGAGATgcggaggactGTGACTGGAGTTCAGACGTGT
AGTCGGCAGT	index_10nt_342	CAAGCAGAAGACGGCATACGAGATactgccgactGTGACTGGAGTTCAGACGTGT
AGTCTCAGCG	index_10nt_343	CAAGCAGAAGACGGCATACGAGATcgctgagactGTGACTGGAGTTCAGACGTGT
AGTCTTGGTT	index_10nt_344	CAAGCAGAAGACGGCATACGAGATaaccaagactGTGACTGGAGTTCAGACGTGT
AGTTCAACCA	index_10nt_345	CAAGCAGAAGACGGCATACGAGATtggttgaactGTGACTGGAGTTCAGACGTGT
AGTTCAGATT	index_10nt_346	CAAGCAGAAGACGGCATACGAGATaatctgaactGTGACTGGAGTTCAGACGTGT
AGTTCTCGAA	index_10nt_347	CAAGCAGAAGACGGCATACGAGATttcgagaactGTGACTGGAGTTCAGACGTGT
AGTTGAATAC	index_10nt_348	CAAGCAGAAGACGGCATACGAGATgtattcaactGTGACTGGAGTTCAGACGTGT
AGTTGGTCAT	index_10nt_349	CAAGCAGAAGACGGCATACGAGATatgaccaactGTGACTGGAGTTCAGACGTGT
ATAACCAACC	index_10nt_350	CAAGCAGAAGACGGCATACGAGATggttggttatGTGACTGGAGTTCAGACGTGT
ATAACCGTAT	index_10nt_351	CAAGCAGAAGACGGCATACGAGATatacggttatGTGACTGGAGTTCAGACGTGT
ATAACCTCTG	index_10nt_352	CAAGCAGAAGACGGCATACGAGATcagaggttatGTGACTGGAGTTCAGACGTGT
ATAACGCATT	index_10nt_353	CAAGCAGAAGACGGCATACGAGATaatgcgttatGTGACTGGAGTTCAGACGTGT
ATAACTCTGC	index_10nt_354	CAAGCAGAAGACGGCATACGAGATgcagagttatGTGACTGGAGTTCAGACGTGT
ATAACTTGCT	index_10nt_355	CAAGCAGAAGACGGCATACGAGATagcaagttatGTGACTGGAGTTCAGACGTGT
ATAAGAAGGT	index_10nt_356	CAAGCAGAAGACGGCATACGAGATaccttcttatGTGACTGGAGTTCAGACGTGT
ATAAGATACG	index_10nt_357	CAAGCAGAAGACGGCATACGAGATcgtatcttatGTGACTGGAGTTCAGACGTGT
ATAAGCCTCA	index_10nt_358	CAAGCAGAAGACGGCATACGAGATtgaggcttatGTGACTGGAGTTCAGACGTGT
ATAAGCGGTC	index_10nt_359	CAAGCAGAAGACGGCATACGAGATgaccgcttatGTGACTGGAGTTCAGACGTGT
ATAAGGCCAG	index_10nt_360	CAAGCAGAAGACGGCATACGAGATctggccttatGTGACTGGAGTTCAGACGTGT
ATAATAATAG	index_10nt_361	CAAGCAGAAGACGGCATACGAGATctattattatGTGACTGGAGTTCAGACGTGT
ATAATACCTC	index_10nt_362	CAAGCAGAAGACGGCATACGAGATgaggtattatGTGACTGGAGTTCAGACGTGT
ATAATCTAGT	index_10nt_363	CAAGCAGAAGACGGCATACGAGATactagattatGTGACTGGAGTTCAGACGTGT
ATAATGAGTA	index_10nt_364	CAAGCAGAAGACGGCATACGAGATtactcattatGTGACTGGAGTTCAGACGTGT
ATAATTGCGG	index_10nt_365	CAAGCAGAAGACGGCATACGAGATccgcaattatGTGACTGGAGTTCAGACGTGT
ATACCAACCG	index_10nt_366	CAAGCAGAAGACGGCATACGAGATcggttggtatGTGACTGGAGTTCAGACGTGT
ATACCATAAC	index_10nt_367	CAAGCAGAAGACGGCATACGAGATgttatggtatGTGACTGGAGTTCAGACGTGT
ATACCTCGAG	index_10nt_368	CAAGCAGAAGACGGCATACGAGATctcgaggtatGTGACTGGAGTTCAGACGTGT
ATACCTGAGT	index_10nt_369	CAAGCAGAAGACGGCATACGAGATactcaggtatGTGACTGGAGTTCAGACGTGT
ATACGAGCTT	index_10nt_370	CAAGCAGAAGACGGCATACGAGATaagctcgtatGTGACTGGAGTTCAGACGTGT
ATACGCTATA	index_10nt_371	CAAGCAGAAGACGGCATACGAGATtatagcgtatGTGACTGGAGTTCAGACGTGT
ATACGGATAT	index_10nt_372	CAAGCAGAAGACGGCATACGAGATatatccgtatGTGACTGGAGTTCAGACGTGT
ATACGTCCGA	index_10nt_373	CAAGCAGAAGACGGCATACGAGATtcggacgtatGTGACTGGAGTTCAGACGTGT
ATACTATTCT	index_10nt_374	CAAGCAGAAGACGGCATACGAGATagaatagtatGTGACTGGAGTTCAGACGTGT
ATACTCATGC	index_10nt_375	CAAGCAGAAGACGGCATACGAGATgcatgagtatGTGACTGGAGTTCAGACGTGT
ATACTCCGTT	index_10nt_376	CAAGCAGAAGACGGCATACGAGATaacggagtatGTGACTGGAGTTCAGACGTGT
ATACTCGAAG	index_10nt_377	CAAGCAGAAGACGGCATACGAGATcttcgagtatGTGACTGGAGTTCAGACGTGT
ATACTTGGCC	index_10nt_378	CAAGCAGAAGACGGCATACGAGATggccaagtatGTGACTGGAGTTCAGACGTGT
ATAGAAGATC	index_10nt_379	CAAGCAGAAGACGGCATACGAGATgatcttctatGTGACTGGAGTTCAGACGTGT
ATAGAATCAG	index_10nt_380	CAAGCAGAAGACGGCATACGAGATctgattctatGTGACTGGAGTTCAGACGTGT
ATAGACCTGG	index_10nt_381	CAAGCAGAAGACGGCATACGAGATccaggtctatGTGACTGGAGTTCAGACGTGT
ATAGAGCCTA	index_10nt_382	CAAGCAGAAGACGGCATACGAGATtaggctctatGTGACTGGAGTTCAGACGTGT
ATAGATATAA	index_10nt_383	CAAGCAGAAGACGGCATACGAGATttatatctatGTGACTGGAGTTCAGACGTGT
ATAGCCTGGC	index_10nt_384	CAAGCAGAAGACGGCATACGAGATgccaggctatGTGACTGGAGTTCAGACGTGT
ATAGGACGAC	index_10nt_385	CAAGCAGAAGACGGCATACGAGATgtcgtcctatGTGACTGGAGTTCAGACGTGT
ATAGGCGCAA	index_10nt_386	CAAGCAGAAGACGGCATACGAGATttgcgcctatGTGACTGGAGTTCAGACGTGT
ATAGGTTCTC	index_10nt_387	CAAGCAGAAGACGGCATACGAGATgagaacctatGTGACTGGAGTTCAGACGTGT
ATAGTTAACT	index_10nt_388	CAAGCAGAAGACGGCATACGAGATagttaactatGTGACTGGAGTTCAGACGTGT
ATATAACTAT	index_10nt_389	CAAGCAGAAGACGGCATACGAGATatagttatatGTGACTGGAGTTCAGACGTGT
ATATAATGCC	index_10nt_390	CAAGCAGAAGACGGCATACGAGATggcattatatGTGACTGGAGTTCAGACGTGT
ATATACGACT	index_10nt_391	CAAGCAGAAGACGGCATACGAGATagtcgtatatGTGACTGGAGTTCAGACGTGT
ATATAGCAGC	index_10nt_392	CAAGCAGAAGACGGCATACGAGATgctgctatatGTGACTGGAGTTCAGACGTGT
ATATATAATG	index_10nt_393	CAAGCAGAAGACGGCATACGAGATcattatatatGTGACTGGAGTTCAGACGTGT
ATATATTCGT	index_10nt_394	CAAGCAGAAGACGGCATACGAGATacgaatatatGTGACTGGAGTTCAGACGTGT
ATATCATTGA	index_10nt_395	CAAGCAGAAGACGGCATACGAGATtcaatgatatGTGACTGGAGTTCAGACGTGT
ATATCCAGAA	index_10nt_396	CAAGCAGAAGACGGCATACGAGATttctggatatGTGACTGGAGTTCAGACGTGT
ATATCGACTC	index_10nt_397	CAAGCAGAAGACGGCATACGAGATgagtcgatatGTGACTGGAGTTCAGACGTGT
ATATCGCTCG	index_10nt_398	CAAGCAGAAGACGGCATACGAGATcgagcgatatGTGACTGGAGTTCAGACGTGT
ATATCTGCCA	index_10nt_399	CAAGCAGAAGACGGCATACGAGATtggcagatatGTGACTGGAGTTCAGACGTGT
ATATTGGCAT	index_10nt_400	CAAGCAGAAGACGGCATACGAGATatgccaatatGTGACTGGAGTTCAGACGTGT
ATCAAGCTTG	index_10nt_401	CAAGCAGAAGACGGCATACGAGATcaagcttgatGTGACTGGAGTTCAGACGTGT
ATCAAGTCCT	index_10nt_402	CAAGCAGAAGACGGCATACGAGATaggacttgatGTGACTGGAGTTCAGACGTGT
ATCAATGGTT	index_10nt_403	CAAGCAGAAGACGGCATACGAGATaaccattgatGTGACTGGAGTTCAGACGTGT
ATCAATTAAC	index_10nt_404	CAAGCAGAAGACGGCATACGAGATgttaattgatGTGACTGGAGTTCAGACGTGT
ATCAGCGCCG	index_10nt_405	CAAGCAGAAGACGGCATACGAGATcggcgctgatGTGACTGGAGTTCAGACGTGT
ATCAGCTGAT	index_10nt_406	CAAGCAGAAGACGGCATACGAGATatcagctgatGTGACTGGAGTTCAGACGTGT
ATCAGTATTC	index_10nt_407	CAAGCAGAAGACGGCATACGAGATgaatactgatGTGACTGGAGTTCAGACGTGT
ATCATCTTCC	index_10nt_408	CAAGCAGAAGACGGCATACGAGATggaagatgatGTGACTGGAGTTCAGACGTGT
ATCATGAACG	index_10nt_409	CAAGCAGAAGACGGCATACGAGATcgttcatgatGTGACTGGAGTTCAGACGTGT
ATCATTCCAT	index_10nt_410	CAAGCAGAAGACGGCATACGAGATatggaatgatGTGACTGGAGTTCAGACGTGT
ATCCAGAGAA	index_10nt_411	CAAGCAGAAGACGGCATACGAGATttctctggatGTGACTGGAGTTCAGACGTGT
ATCCAGGCGG	index_10nt_412	CAAGCAGAAGACGGCATACGAGATccgcctggatGTGACTGGAGTTCAGACGTGT
ATCCGATCGC	index_10nt_413	CAAGCAGAAGACGGCATACGAGATgcgatcggatGTGACTGGAGTTCAGACGTGT
ATCGACGGCC	index_10nt_414	CAAGCAGAAGACGGCATACGAGATggccgtcgatGTGACTGGAGTTCAGACGTGT
ATCGCATTCG	index_10nt_415	CAAGCAGAAGACGGCATACGAGATcgaatgcgatGTGACTGGAGTTCAGACGTGT
ATCGCTGCTG	index_10nt_416	CAAGCAGAAGACGGCATACGAGATcagcagcgatGTGACTGGAGTTCAGACGTGT
ATCGGTACGT	index_10nt_417	CAAGCAGAAGACGGCATACGAGATacgtaccgatGTGACTGGAGTTCAGACGTGT
ATCGTAGCCT	index_10nt_418	CAAGCAGAAGACGGCATACGAGATaggctacgatGTGACTGGAGTTCAGACGTGT
ATCTAAGAGA	index_10nt_419	CAAGCAGAAGACGGCATACGAGATtctcttagatGTGACTGGAGTTCAGACGTGT
ATCTCGAGGT	index_10nt_420	CAAGCAGAAGACGGCATACGAGATacctcgagatGTGACTGGAGTTCAGACGTGT
ATCTCGGAAG	index_10nt_421	CAAGCAGAAGACGGCATACGAGATcttccgagatGTGACTGGAGTTCAGACGTGT
ATCTGCATAG	index_10nt_422	CAAGCAGAAGACGGCATACGAGATctatgcagatGTGACTGGAGTTCAGACGTGT
ATCTTACGAG	index_10nt_423	CAAGCAGAAGACGGCATACGAGATctcgtaagatGTGACTGGAGTTCAGACGTGT
ATGAATAGCA	index_10nt_424	CAAGCAGAAGACGGCATACGAGATtgctattcatGTGACTGGAGTTCAGACGTGT
ATGACGTTAA	index_10nt_425	CAAGCAGAAGACGGCATACGAGATttaacgtcatGTGACTGGAGTTCAGACGTGT
ATGAGGAGAC	index_10nt_426	CAAGCAGAAGACGGCATACGAGATgtctcctcatGTGACTGGAGTTCAGACGTGT
ATGAGTCAGT	index_10nt_427	CAAGCAGAAGACGGCATACGAGATactgactcatGTGACTGGAGTTCAGACGTGT
ATGATAGAAC	index_10nt_428	CAAGCAGAAGACGGCATACGAGATgttctatcatGTGACTGGAGTTCAGACGTGT
ATGATCCATA	index_10nt_429	CAAGCAGAAGACGGCATACGAGATtatggatcatGTGACTGGAGTTCAGACGTGT
ATGATGGCCA	index_10nt_430	CAAGCAGAAGACGGCATACGAGATtggccatcatGTGACTGGAGTTCAGACGTGT
ATGCAACCTG	index_10nt_431	CAAGCAGAAGACGGCATACGAGATcaggttgcatGTGACTGGAGTTCAGACGTGT
ATGCAATGAT	index_10nt_432	CAAGCAGAAGACGGCATACGAGATatcattgcatGTGACTGGAGTTCAGACGTGT
ATGCAGCGCC	index_10nt_433	CAAGCAGAAGACGGCATACGAGATggcgctgcatGTGACTGGAGTTCAGACGTGT
ATGCCTTCTT	index_10nt_434	CAAGCAGAAGACGGCATACGAGATaagaaggcatGTGACTGGAGTTCAGACGTGT
ATGCGCTCAG	index_10nt_435	CAAGCAGAAGACGGCATACGAGATctgagcgcatGTGACTGGAGTTCAGACGTGT
ATGCGGTACT	index_10nt_436	CAAGCAGAAGACGGCATACGAGATagtaccgcatGTGACTGGAGTTCAGACGTGT
ATGCTACGGA	index_10nt_437	CAAGCAGAAGACGGCATACGAGATtccgtagcatGTGACTGGAGTTCAGACGTGT
ATGCTTATCG	index_10nt_438	CAAGCAGAAGACGGCATACGAGATcgataagcatGTGACTGGAGTTCAGACGTGT
ATGGACGCTT	index_10nt_439	CAAGCAGAAGACGGCATACGAGATaagcgtccatGTGACTGGAGTTCAGACGTGT
ATGGAGGACG	index_10nt_440	CAAGCAGAAGACGGCATACGAGATcgtcctccatGTGACTGGAGTTCAGACGTGT
ATGGCGATCT	index_10nt_441	CAAGCAGAAGACGGCATACGAGATagatcgccatGTGACTGGAGTTCAGACGTGT
ATGGCGCCGC	index_10nt_442	CAAGCAGAAGACGGCATACGAGATgcggcgccatGTGACTGGAGTTCAGACGTGT
ATGGCTTAAG	index_10nt_443	CAAGCAGAAGACGGCATACGAGATcttaagccatGTGACTGGAGTTCAGACGTGT
ATGGTCCTAC	index_10nt_444	CAAGCAGAAGACGGCATACGAGATgtaggaccatGTGACTGGAGTTCAGACGTGT
ATTAACCGCG	index_10nt_445	CAAGCAGAAGACGGCATACGAGATcgcggttaatGTGACTGGAGTTCAGACGTGT
ATTACTAAGG	index_10nt_446	CAAGCAGAAGACGGCATACGAGATccttagtaatGTGACTGGAGTTCAGACGTGT
ATTAGAGTTG	index_10nt_447	CAAGCAGAAGACGGCATACGAGATcaactctaatGTGACTGGAGTTCAGACGTGT
ATTAGTTCAA	index_10nt_448	CAAGCAGAAGACGGCATACGAGATttgaactaatGTGACTGGAGTTCAGACGTGT
ATTATGCTGA	index_10nt_449	CAAGCAGAAGACGGCATACGAGATtcagcataatGTGACTGGAGTTCAGACGTGT
ATTCCTATTA	index_10nt_450	CAAGCAGAAGACGGCATACGAGATtaataggaatGTGACTGGAGTTCAGACGTGT
ATTCGAGACC	index_10nt_451	CAAGCAGAAGACGGCATACGAGATggtctcgaatGTGACTGGAGTTCAGACGTGT
ATTCGGCCTC	index_10nt_452	CAAGCAGAAGACGGCATACGAGATgaggccgaatGTGACTGGAGTTCAGACGTGT
ATTCGTCTCT	index_10nt_453	CAAGCAGAAGACGGCATACGAGATagagacgaatGTGACTGGAGTTCAGACGTGT
ATTCTTCAAC	index_10nt_454	CAAGCAGAAGACGGCATACGAGATgttgaagaatGTGACTGGAGTTCAGACGTGT
ATTGACTATG	index_10nt_455	CAAGCAGAAGACGGCATACGAGATcatagtcaatGTGACTGGAGTTCAGACGTGT
ATTGAGTTCC	index_10nt_456	CAAGCAGAAGACGGCATACGAGATggaactcaatGTGACTGGAGTTCAGACGTGT
ATTGATCGGC	index_10nt_457	CAAGCAGAAGACGGCATACGAGATgccgatcaatGTGACTGGAGTTCAGACGTGT
ATTGCAAGCC	index_10nt_458	CAAGCAGAAGACGGCATACGAGATggcttgcaatGTGACTGGAGTTCAGACGTGT
ATTGCCTCCT	index_10nt_459	CAAGCAGAAGACGGCATACGAGATaggaggcaatGTGACTGGAGTTCAGACGTGT
ATTGCGGATA	index_10nt_460	CAAGCAGAAGACGGCATACGAGATtatccgcaatGTGACTGGAGTTCAGACGTGT
ATTGCTGGAT	index_10nt_461	CAAGCAGAAGACGGCATACGAGATatccagcaatGTGACTGGAGTTCAGACGTGT
ATTGGATAAT	index_10nt_462	CAAGCAGAAGACGGCATACGAGATattatccaatGTGACTGGAGTTCAGACGTGT
ATTGGCAAGC	index_10nt_463	CAAGCAGAAGACGGCATACGAGATgcttgccaatGTGACTGGAGTTCAGACGTGT
ATTGGCCGTA	index_10nt_464	CAAGCAGAAGACGGCATACGAGATtacggccaatGTGACTGGAGTTCAGACGTGT
CAACCAGCTA	index_10nt_465	CAAGCAGAAGACGGCATACGAGATtagctggttgGTGACTGGAGTTCAGACGTGT
CAACCGAAGT	index_10nt_466	CAAGCAGAAGACGGCATACGAGATacttcggttgGTGACTGGAGTTCAGACGTGT
CAACCGCGAC	index_10nt_467	CAAGCAGAAGACGGCATACGAGATgtcgcggttgGTGACTGGAGTTCAGACGTGT
CAACCTTAAG	index_10nt_468	CAAGCAGAAGACGGCATACGAGATcttaaggttgGTGACTGGAGTTCAGACGTGT
CAACGAAGCC	index_10nt_469	CAAGCAGAAGACGGCATACGAGATggcttcgttgGTGACTGGAGTTCAGACGTGT
CAACGATATT	index_10nt_470	CAAGCAGAAGACGGCATACGAGATaatatcgttgGTGACTGGAGTTCAGACGTGT
CAACGCCGTA	index_10nt_471	CAAGCAGAAGACGGCATACGAGATtacggcgttgGTGACTGGAGTTCAGACGTGT
CAACGCGAAC	index_10nt_472	CAAGCAGAAGACGGCATACGAGATgttcgcgttgGTGACTGGAGTTCAGACGTGT
CAACGGCCGG	index_10nt_473	CAAGCAGAAGACGGCATACGAGATccggccgttgGTGACTGGAGTTCAGACGTGT
CAACTAATAA	index_10nt_474	CAAGCAGAAGACGGCATACGAGATttattagttgGTGACTGGAGTTCAGACGTGT
CAACTACGGT	index_10nt_475	CAAGCAGAAGACGGCATACGAGATaccgtagttgGTGACTGGAGTTCAGACGTGT
CAACTAGACG	index_10nt_476	CAAGCAGAAGACGGCATACGAGATcgtctagttgGTGACTGGAGTTCAGACGTGT
CAACTCTAGA	index_10nt_477	CAAGCAGAAGACGGCATACGAGATtctagagttgGTGACTGGAGTTCAGACGTGT
CAAGAACCTT	index_10nt_478	CAAGCAGAAGACGGCATACGAGATaaggttcttgGTGACTGGAGTTCAGACGTGT
CAAGACTAAT	index_10nt_479	CAAGCAGAAGACGGCATACGAGATattagtcttgGTGACTGGAGTTCAGACGTGT
CAAGAGGCAA	index_10nt_480	CAAGCAGAAGACGGCATACGAGATttgcctcttgGTGACTGGAGTTCAGACGTGT
CAAGCAATGC	index_10nt_481	CAAGCAGAAGACGGCATACGAGATgcattgcttgGTGACTGGAGTTCAGACGTGT
CAAGCCAGAG	index_10nt_482	CAAGCAGAAGACGGCATACGAGATctctggcttgGTGACTGGAGTTCAGACGTGT
CAAGCTCTCG	index_10nt_483	CAAGCAGAAGACGGCATACGAGATcgagagcttgGTGACTGGAGTTCAGACGTGT
CAAGCTGATT	index_10nt_484	CAAGCAGAAGACGGCATACGAGATaatcagcttgGTGACTGGAGTTCAGACGTGT
CAAGGAGTTG	index_10nt_485	CAAGCAGAAGACGGCATACGAGATcaactccttgGTGACTGGAGTTCAGACGTGT
CAAGGCTCCA	index_10nt_486	CAAGCAGAAGACGGCATACGAGATtggagccttgGTGACTGGAGTTCAGACGTGT
CAAGGTATAT	index_10nt_487	CAAGCAGAAGACGGCATACGAGATatataccttgGTGACTGGAGTTCAGACGTGT
CAAGTAGGAC	index_10nt_488	CAAGCAGAAGACGGCATACGAGATgtcctacttgGTGACTGGAGTTCAGACGTGT
CAAGTTAAGG	index_10nt_489	CAAGCAGAAGACGGCATACGAGATccttaacttgGTGACTGGAGTTCAGACGTGT
CAATAATTAG	index_10nt_490	CAAGCAGAAGACGGCATACGAGATctaattattgGTGACTGGAGTTCAGACGTGT
CAATACGCGT	index_10nt_491	CAAGCAGAAGACGGCATACGAGATacgcgtattgGTGACTGGAGTTCAGACGTGT
CAATAGAATA	index_10nt_492	CAAGCAGAAGACGGCATACGAGATtattctattgGTGACTGGAGTTCAGACGTGT
CAATAGCGCT	index_10nt_493	CAAGCAGAAGACGGCATACGAGATagcgctattgGTGACTGGAGTTCAGACGTGT
CAATATAGAC	index_10nt_494	CAAGCAGAAGACGGCATACGAGATgtctatattgGTGACTGGAGTTCAGACGTGT
CAATCCTTCT	index_10nt_495	CAAGCAGAAGACGGCATACGAGATagaaggattgGTGACTGGAGTTCAGACGTGT
CAATCGACCG	index_10nt_496	CAAGCAGAAGACGGCATACGAGATcggtcgattgGTGACTGGAGTTCAGACGTGT
CAATCTCCAA	index_10nt_497	CAAGCAGAAGACGGCATACGAGATttggagattgGTGACTGGAGTTCAGACGTGT
CAATGAGAGA	index_10nt_498	CAAGCAGAAGACGGCATACGAGATtctctcattgGTGACTGGAGTTCAGACGTGT
CAATTCAGTT	index_10nt_499	CAAGCAGAAGACGGCATACGAGATaactgaattgGTGACTGGAGTTCAGACGTGT
CAATTCCTGC	index_10nt_500	CAAGCAGAAGACGGCATACGAGATgcaggaattgGTGACTGGAGTTCAGACGTGT
CAGAACTCAG	index_10nt_501	CAAGCAGAAGACGGCATACGAGATctgagttctgGTGACTGGAGTTCAGACGTGT
CAGAAGAGAA	index_10nt_502	CAAGCAGAAGACGGCATACGAGATttctcttctgGTGACTGGAGTTCAGACGTGT
CAGAATGCTA	index_10nt_503	CAAGCAGAAGACGGCATACGAGATtagcattctgGTGACTGGAGTTCAGACGTGT
CAGACGTCTT	index_10nt_504	CAAGCAGAAGACGGCATACGAGATaagacgtctgGTGACTGGAGTTCAGACGTGT
CAGACTAGCT	index_10nt_505	CAAGCAGAAGACGGCATACGAGATagctagtctgGTGACTGGAGTTCAGACGTGT
CAGAGACGAT	index_10nt_506	CAAGCAGAAGACGGCATACGAGATatcgtctctgGTGACTGGAGTTCAGACGTGT
CAGAGATAGC	index_10nt_507	CAAGCAGAAGACGGCATACGAGATgctatctctgGTGACTGGAGTTCAGACGTGT
CAGATGGACC	index_10nt_508	CAAGCAGAAGACGGCATACGAGATggtccatctgGTGACTGGAGTTCAGACGTGT
CAGATTATTC	index_10nt_509	CAAGCAGAAGACGGCATACGAGATgaataatctgGTGACTGGAGTTCAGACGTGT
CAGCCATTAT	index_10nt_510	CAAGCAGAAGACGGCATACGAGATataatggctgGTGACTGGAGTTCAGACGTGT
CAGCGACTGA	index_10nt_511	CAAGCAGAAGACGGCATACGAGATtcagtcgctgGTGACTGGAGTTCAGACGTGT
CAGCGTAACG	index_10nt_512	CAAGCAGAAGACGGCATACGAGATcgttacgctgGTGACTGGAGTTCAGACGTGT
CAGCTCATCT	index_10nt_513	CAAGCAGAAGACGGCATACGAGATagatgagctgGTGACTGGAGTTCAGACGTGT
CAGCTCGCAA	index_10nt_514	CAAGCAGAAGACGGCATACGAGATttgcgagctgGTGACTGGAGTTCAGACGTGT
CAGCTGGTTG	index_10nt_515	CAAGCAGAAGACGGCATACGAGATcaaccagctgGTGACTGGAGTTCAGACGTGT
CAGCTTCGCA	index_10nt_516	CAAGCAGAAGACGGCATACGAGATtgcgaagctgGTGACTGGAGTTCAGACGTGT
CAGGAAGAAG	index_10nt_517	CAAGCAGAAGACGGCATACGAGATcttcttcctgGTGACTGGAGTTCAGACGTGT
CAGGATCTAA	index_10nt_518	CAAGCAGAAGACGGCATACGAGATttagatcctgGTGACTGGAGTTCAGACGTGT
CAGGTCCATC	index_10nt_519	CAAGCAGAAGACGGCATACGAGATgatggacctgGTGACTGGAGTTCAGACGTGT
CAGTAACCGG	index_10nt_520	CAAGCAGAAGACGGCATACGAGATccggttactgGTGACTGGAGTTCAGACGTGT
CAGTACGTCC	index_10nt_521	CAAGCAGAAGACGGCATACGAGATggacgtactgGTGACTGGAGTTCAGACGTGT
CAGTAGCAAC	index_10nt_522	CAAGCAGAAGACGGCATACGAGATgttgctactgGTGACTGGAGTTCAGACGTGT
CAGTCAATCA	index_10nt_523	CAAGCAGAAGACGGCATACGAGATtgattgactgGTGACTGGAGTTCAGACGTGT
CAGTCAGATC	index_10nt_524	CAAGCAGAAGACGGCATACGAGATgatctgactgGTGACTGGAGTTCAGACGTGT
CAGTCCTGAA	index_10nt_525	CAAGCAGAAGACGGCATACGAGATttcaggactgGTGACTGGAGTTCAGACGTGT
CAGTTATACT	index_10nt_526	CAAGCAGAAGACGGCATACGAGATagtataactgGTGACTGGAGTTCAGACGTGT
CAGTTGACGC	index_10nt_527	CAAGCAGAAGACGGCATACGAGATgcgtcaactgGTGACTGGAGTTCAGACGTGT
CATAACGGTC	index_10nt_528	CAAGCAGAAGACGGCATACGAGATgaccgttatgGTGACTGGAGTTCAGACGTGT
CATAAGTACT	index_10nt_529	CAAGCAGAAGACGGCATACGAGATagtacttatgGTGACTGGAGTTCAGACGTGT
CATACCAATA	index_10nt_530	CAAGCAGAAGACGGCATACGAGATtattggtatgGTGACTGGAGTTCAGACGTGT
CATACTCAGC	index_10nt_531	CAAGCAGAAGACGGCATACGAGATgctgagtatgGTGACTGGAGTTCAGACGTGT
CATAGGATGG	index_10nt_532	CAAGCAGAAGACGGCATACGAGATccatcctatgGTGACTGGAGTTCAGACGTGT
CATAGTACCA	index_10nt_533	CAAGCAGAAGACGGCATACGAGATtggtactatgGTGACTGGAGTTCAGACGTGT
CATATACGCG	index_10nt_534	CAAGCAGAAGACGGCATACGAGATcgcgtatatgGTGACTGGAGTTCAGACGTGT
CATATATTAC	index_10nt_535	CAAGCAGAAGACGGCATACGAGATgtaatatatgGTGACTGGAGTTCAGACGTGT
CATATCGTCA	index_10nt_536	CAAGCAGAAGACGGCATACGAGATtgacgatatgGTGACTGGAGTTCAGACGTGT
CATATCTCGT	index_10nt_537	CAAGCAGAAGACGGCATACGAGATacgagatatgGTGACTGGAGTTCAGACGTGT
CATATTGATG	index_10nt_538	CAAGCAGAAGACGGCATACGAGATcatcaatatgGTGACTGGAGTTCAGACGTGT
CATCAACTCT	index_10nt_539	CAAGCAGAAGACGGCATACGAGATagagttgatgGTGACTGGAGTTCAGACGTGT
CATCATACGT	index_10nt_540	CAAGCAGAAGACGGCATACGAGATacgtatgatgGTGACTGGAGTTCAGACGTGT
CATCATTATC	index_10nt_541	CAAGCAGAAGACGGCATACGAGATgataatgatgGTGACTGGAGTTCAGACGTGT
CATCCATCGG	index_10nt_542	CAAGCAGAAGACGGCATACGAGATccgatggatgGTGACTGGAGTTCAGACGTGT
CATCCTATAC	index_10nt_543	CAAGCAGAAGACGGCATACGAGATgtataggatgGTGACTGGAGTTCAGACGTGT
CATCGCGCTT	index_10nt_544	CAAGCAGAAGACGGCATACGAGATaagcgcgatgGTGACTGGAGTTCAGACGTGT
CATCGCTGGC	index_10nt_545	CAAGCAGAAGACGGCATACGAGATgccagcgatgGTGACTGGAGTTCAGACGTGT
CATCGTCAAT	index_10nt_546	CAAGCAGAAGACGGCATACGAGATattgacgatgGTGACTGGAGTTCAGACGTGT
CATCTTCTGG	index_10nt_547	CAAGCAGAAGACGGCATACGAGATccagaagatgGTGACTGGAGTTCAGACGTGT
CATGACCGGT	index_10nt_548	CAAGCAGAAGACGGCATACGAGATaccggtcatgGTGACTGGAGTTCAGACGTGT
CATGAGGTCG	index_10nt_549	CAAGCAGAAGACGGCATACGAGATcgacctcatgGTGACTGGAGTTCAGACGTGT
CATGCATGCT	index_10nt_550	CAAGCAGAAGACGGCATACGAGATagcatgcatgGTGACTGGAGTTCAGACGTGT
CATGCGACTC	index_10nt_551	CAAGCAGAAGACGGCATACGAGATgagtcgcatgGTGACTGGAGTTCAGACGTGT
CATGCGTTAA	index_10nt_552	CAAGCAGAAGACGGCATACGAGATttaacgcatgGTGACTGGAGTTCAGACGTGT
CATGGCAACT	index_10nt_553	CAAGCAGAAGACGGCATACGAGATagttgccatgGTGACTGGAGTTCAGACGTGT
CATGGTTGAG	index_10nt_554	CAAGCAGAAGACGGCATACGAGATctcaaccatgGTGACTGGAGTTCAGACGTGT
CATTACCTTG	index_10nt_555	CAAGCAGAAGACGGCATACGAGATcaaggtaatgGTGACTGGAGTTCAGACGTGT
CATTATTGGA	index_10nt_556	CAAGCAGAAGACGGCATACGAGATtccaataatgGTGACTGGAGTTCAGACGTGT
CATTCCAGCC	index_10nt_557	CAAGCAGAAGACGGCATACGAGATggctggaatgGTGACTGGAGTTCAGACGTGT
CATTCCGAAG	index_10nt_558	CAAGCAGAAGACGGCATACGAGATcttcggaatgGTGACTGGAGTTCAGACGTGT
CATTCTCGTT	index_10nt_559	CAAGCAGAAGACGGCATACGAGATaacgagaatgGTGACTGGAGTTCAGACGTGT
CATTGAAGAA	index_10nt_560	CAAGCAGAAGACGGCATACGAGATttcttcaatgGTGACTGGAGTTCAGACGTGT
CATTGACCTC	index_10nt_561	CAAGCAGAAGACGGCATACGAGATgaggtcaatgGTGACTGGAGTTCAGACGTGT
CCAACCATAC	index_10nt_562	CAAGCAGAAGACGGCATACGAGATgtatggttggGTGACTGGAGTTCAGACGTGT
CCAACCGAGT	index_10nt_563	CAAGCAGAAGACGGCATACGAGATactcggttggGTGACTGGAGTTCAGACGTGT
CCAACGTACG	index_10nt_564	CAAGCAGAAGACGGCATACGAGATcgtacgttggGTGACTGGAGTTCAGACGTGT
CCAACTCCTC	index_10nt_565	CAAGCAGAAGACGGCATACGAGATgaggagttggGTGACTGGAGTTCAGACGTGT
CCAACTTGAA	index_10nt_566	CAAGCAGAAGACGGCATACGAGATttcaagttggGTGACTGGAGTTCAGACGTGT
CCAAGAATCG	index_10nt_567	CAAGCAGAAGACGGCATACGAGATcgattcttggGTGACTGGAGTTCAGACGTGT
CCAAGATCGT	index_10nt_568	CAAGCAGAAGACGGCATACGAGATacgatcttggGTGACTGGAGTTCAGACGTGT
CCAAGCCGGC	index_10nt_569	CAAGCAGAAGACGGCATACGAGATgccggcttggGTGACTGGAGTTCAGACGTGT
CCAAGCGCTG	index_10nt_570	CAAGCAGAAGACGGCATACGAGATcagcgcttggGTGACTGGAGTTCAGACGTGT
CCAATAAGTC	index_10nt_571	CAAGCAGAAGACGGCATACGAGATgacttattggGTGACTGGAGTTCAGACGTGT
CCAATACCAG	index_10nt_572	CAAGCAGAAGACGGCATACGAGATctggtattggGTGACTGGAGTTCAGACGTGT
CCAATCCTCT	index_10nt_573	CAAGCAGAAGACGGCATACGAGATagaggattggGTGACTGGAGTTCAGACGTGT
CCAATGCATA	index_10nt_574	CAAGCAGAAGACGGCATACGAGATtatgcattggGTGACTGGAGTTCAGACGTGT
CCAATTGGCG	index_10nt_575	CAAGCAGAAGACGGCATACGAGATcgccaattggGTGACTGGAGTTCAGACGTGT
CCAGAAGTAT	index_10nt_576	CAAGCAGAAGACGGCATACGAGATatacttctggGTGACTGGAGTTCAGACGTGT
CCAGACGACC	index_10nt_577	CAAGCAGAAGACGGCATACGAGATggtcgtctggGTGACTGGAGTTCAGACGTGT
CCAGAGCAAG	index_10nt_578	CAAGCAGAAGACGGCATACGAGATcttgctctggGTGACTGGAGTTCAGACGTGT
CCAGATATTG	index_10nt_579	CAAGCAGAAGACGGCATACGAGATcaatatctggGTGACTGGAGTTCAGACGTGT
CCAGCGGTTC	index_10nt_580	CAAGCAGAAGACGGCATACGAGATgaaccgctggGTGACTGGAGTTCAGACGTGT
CCAGCTACCT	index_10nt_581	CAAGCAGAAGACGGCATACGAGATaggtagctggGTGACTGGAGTTCAGACGTGT
CCAGGCAAGA	index_10nt_582	CAAGCAGAAGACGGCATACGAGATtcttgcctggGTGACTGGAGTTCAGACGTGT
CCAGGCTTAG	index_10nt_583	CAAGCAGAAGACGGCATACGAGATctaagcctggGTGACTGGAGTTCAGACGTGT
CCAGTTCGAT	index_10nt_584	CAAGCAGAAGACGGCATACGAGATatcgaactggGTGACTGGAGTTCAGACGTGT
CCAGTTGCGA	index_10nt_585	CAAGCAGAAGACGGCATACGAGATtcgcaactggGTGACTGGAGTTCAGACGTGT
CCATAAGCCG	index_10nt_586	CAAGCAGAAGACGGCATACGAGATcggcttatggGTGACTGGAGTTCAGACGTGT
CCATACGGAA	index_10nt_587	CAAGCAGAAGACGGCATACGAGATttccgtatggGTGACTGGAGTTCAGACGTGT
CCATACTATG	index_10nt_588	CAAGCAGAAGACGGCATACGAGATcatagtatggGTGACTGGAGTTCAGACGTGT
CCATAGCTGA	index_10nt_589	CAAGCAGAAGACGGCATACGAGATtcagctatggGTGACTGGAGTTCAGACGTGT
CCATAGTCAT	index_10nt_590	CAAGCAGAAGACGGCATACGAGATatgactatggGTGACTGGAGTTCAGACGTGT
CCATATAAGT	index_10nt_591	CAAGCAGAAGACGGCATACGAGATacttatatggGTGACTGGAGTTCAGACGTGT
CCATCAAGAT	index_10nt_592	CAAGCAGAAGACGGCATACGAGATatcttgatggGTGACTGGAGTTCAGACGTGT
CCATCATAGC	index_10nt_593	CAAGCAGAAGACGGCATACGAGATgctatgatggGTGACTGGAGTTCAGACGTGT
CCATGACTAC	index_10nt_594	CAAGCAGAAGACGGCATACGAGATgtagtcatggGTGACTGGAGTTCAGACGTGT
CCATTCTGCC	index_10nt_595	CAAGCAGAAGACGGCATACGAGATggcagaatggGTGACTGGAGTTCAGACGTGT
CCATTGGAAC	index_10nt_596	CAAGCAGAAGACGGCATACGAGATgttccaatggGTGACTGGAGTTCAGACGTGT
CCGAATCTGC	index_10nt_597	CAAGCAGAAGACGGCATACGAGATgcagattcggGTGACTGGAGTTCAGACGTGT
CCGAATTCCT	index_10nt_598	CAAGCAGAAGACGGCATACGAGATaggaattcggGTGACTGGAGTTCAGACGTGT
CCGACCGTCG	index_10nt_599	CAAGCAGAAGACGGCATACGAGATcgacggtcggGTGACTGGAGTTCAGACGTGT
CCGACGATTA	index_10nt_600	CAAGCAGAAGACGGCATACGAGATtaatcgtcggGTGACTGGAGTTCAGACGTGT
CCGAGCAACC	index_10nt_601	CAAGCAGAAGACGGCATACGAGATggttgctcggGTGACTGGAGTTCAGACGTGT
CCGAGGTAAT	index_10nt_602	CAAGCAGAAGACGGCATACGAGATattacctcggGTGACTGGAGTTCAGACGTGT
CCGAGTCATG	index_10nt_603	CAAGCAGAAGACGGCATACGAGATcatgactcggGTGACTGGAGTTCAGACGTGT
CCGATAACCA	index_10nt_604	CAAGCAGAAGACGGCATACGAGATtggttatcggGTGACTGGAGTTCAGACGTGT
CCGATCGGTA	index_10nt_605	CAAGCAGAAGACGGCATACGAGATtaccgatcggGTGACTGGAGTTCAGACGTGT
CCGCAAGCTC	index_10nt_606	CAAGCAGAAGACGGCATACGAGATgagcttgcggGTGACTGGAGTTCAGACGTGT
CCGCAATACG	index_10nt_607	CAAGCAGAAGACGGCATACGAGATcgtattgcggGTGACTGGAGTTCAGACGTGT
CCGCATAGCC	index_10nt_608	CAAGCAGAAGACGGCATACGAGATggctatgcggGTGACTGGAGTTCAGACGTGT
CCGCCAGGAG	index_10nt_609	CAAGCAGAAGACGGCATACGAGATctcctggcggGTGACTGGAGTTCAGACGTGT
CCGCCTATGG	index_10nt_610	CAAGCAGAAGACGGCATACGAGATccataggcggGTGACTGGAGTTCAGACGTGT
CCGCCTCAAC	index_10nt_611	CAAGCAGAAGACGGCATACGAGATgttgaggcggGTGACTGGAGTTCAGACGTGT
CCGCGAGAGT	index_10nt_612	CAAGCAGAAGACGGCATACGAGATactctcgcggGTGACTGGAGTTCAGACGTGT
CCGCGGCTCT	index_10nt_613	CAAGCAGAAGACGGCATACGAGATagagccgcggGTGACTGGAGTTCAGACGTGT
CCGCTATTGC	index_10nt_614	CAAGCAGAAGACGGCATACGAGATgcaatagcggGTGACTGGAGTTCAGACGTGT
CCGCTGCAGG	index_10nt_615	CAAGCAGAAGACGGCATACGAGATcctgcagcggGTGACTGGAGTTCAGACGTGT
CCGGACTGGC	index_10nt_616	CAAGCAGAAGACGGCATACGAGATgccagtccggGTGACTGGAGTTCAGACGTGT
CCGGAGACGT	index_10nt_617	CAAGCAGAAGACGGCATACGAGATacgtctccggGTGACTGGAGTTCAGACGTGT
CCGGATGGTT	index_10nt_618	CAAGCAGAAGACGGCATACGAGATaaccatccggGTGACTGGAGTTCAGACGTGT
CCGGCCTCTG	index_10nt_619	CAAGCAGAAGACGGCATACGAGATcagaggccggGTGACTGGAGTTCAGACGTGT
CCGGTACGCC	index_10nt_620	CAAGCAGAAGACGGCATACGAGATggcgtaccggGTGACTGGAGTTCAGACGTGT
CCGTACCGCG	index_10nt_621	CAAGCAGAAGACGGCATACGAGATcgcggtacggGTGACTGGAGTTCAGACGTGT
CCGTCCGCAT	index_10nt_622	CAAGCAGAAGACGGCATACGAGATatgcggacggGTGACTGGAGTTCAGACGTGT
CCGTCGCGGT	index_10nt_623	CAAGCAGAAGACGGCATACGAGATaccgcgacggGTGACTGGAGTTCAGACGTGT
CCGTTAATAG	index_10nt_624	CAAGCAGAAGACGGCATACGAGATctattaacggGTGACTGGAGTTCAGACGTGT
CCTAACTTCC	index_10nt_625	CAAGCAGAAGACGGCATACGAGATggaagttaggGTGACTGGAGTTCAGACGTGT
CCTAAGCGTT	index_10nt_626	CAAGCAGAAGACGGCATACGAGATaacgcttaggGTGACTGGAGTTCAGACGTGT
CCTAATAGAG	index_10nt_627	CAAGCAGAAGACGGCATACGAGATctctattaggGTGACTGGAGTTCAGACGTGT
CCTACGCCAA	index_10nt_628	CAAGCAGAAGACGGCATACGAGATttggcgtaggGTGACTGGAGTTCAGACGTGT
CCTACTGCGG	index_10nt_629	CAAGCAGAAGACGGCATACGAGATccgcagtaggGTGACTGGAGTTCAGACGTGT
CCTAGAGAAC	index_10nt_630	CAAGCAGAAGACGGCATACGAGATgttctctaggGTGACTGGAGTTCAGACGTGT
CCTATGAAGT	index_10nt_631	CAAGCAGAAGACGGCATACGAGATacttcataggGTGACTGGAGTTCAGACGTGT
CCTATGGCTC	index_10nt_632	CAAGCAGAAGACGGCATACGAGATgagccataggGTGACTGGAGTTCAGACGTGT
CCTCAACGGC	index_10nt_633	CAAGCAGAAGACGGCATACGAGATgccgttgaggGTGACTGGAGTTCAGACGTGT
CCTCAGAATG	index_10nt_634	CAAGCAGAAGACGGCATACGAGATcattctgaggGTGACTGGAGTTCAGACGTGT
CCTCAGGTAA	index_10nt_635	CAAGCAGAAGACGGCATACGAGATttacctgaggGTGACTGGAGTTCAGACGTGT
CCTCCAGTCC	index_10nt_636	CAAGCAGAAGACGGCATACGAGATggactggaggGTGACTGGAGTTCAGACGTGT
CCTCCATATA	index_10nt_637	CAAGCAGAAGACGGCATACGAGATtatatggaggGTGACTGGAGTTCAGACGTGT
CCTCCGCGCG	index_10nt_638	CAAGCAGAAGACGGCATACGAGATcgcgcggaggGTGACTGGAGTTCAGACGTGT
CCTCCTTCAT	index_10nt_639	CAAGCAGAAGACGGCATACGAGATatgaaggaggGTGACTGGAGTTCAGACGTGT
CCTCGACTTG	index_10nt_640	CAAGCAGAAGACGGCATACGAGATcaagtcgaggGTGACTGGAGTTCAGACGTGT
CCTCTCATTA	index_10nt_641	CAAGCAGAAGACGGCATACGAGATtaatgagaggGTGACTGGAGTTCAGACGTGT
CCTCTCGGCT	index_10nt_642	CAAGCAGAAGACGGCATACGAGATagccgagaggGTGACTGGAGTTCAGACGTGT
CCTCTCTAAG	index_10nt_643	CAAGCAGAAGACGGCATACGAGATcttagagaggGTGACTGGAGTTCAGACGTGT
CCTCTGAGAC	index_10nt_644	CAAGCAGAAGACGGCATACGAGATgtctcagaggGTGACTGGAGTTCAGACGTGT
CCTCTTGAGC	index_10nt_645	CAAGCAGAAGACGGCATACGAGATgctcaagaggGTGACTGGAGTTCAGACGTGT
CCTGAAGGCA	index_10nt_646	CAAGCAGAAGACGGCATACGAGATtgccttcaggGTGACTGGAGTTCAGACGTGT
CCTGATTAGG	index_10nt_647	CAAGCAGAAGACGGCATACGAGATcctaatcaggGTGACTGGAGTTCAGACGTGT
CCTGGAACGC	index_10nt_648	CAAGCAGAAGACGGCATACGAGATgcgttccaggGTGACTGGAGTTCAGACGTGT
CCTGGCTATC	index_10nt_649	CAAGCAGAAGACGGCATACGAGATgatagccaggGTGACTGGAGTTCAGACGTGT
CCTGGTCCTT	index_10nt_650	CAAGCAGAAGACGGCATACGAGATaaggaccaggGTGACTGGAGTTCAGACGTGT
CCTTATCATA	index_10nt_651	CAAGCAGAAGACGGCATACGAGATtatgataaggGTGACTGGAGTTCAGACGTGT
CCTTCAACTG	index_10nt_652	CAAGCAGAAGACGGCATACGAGATcagttgaaggGTGACTGGAGTTCAGACGTGT
CCTTCCTCCA	index_10nt_653	CAAGCAGAAGACGGCATACGAGATtggaggaaggGTGACTGGAGTTCAGACGTGT
CCTTCGGACT	index_10nt_654	CAAGCAGAAGACGGCATACGAGATagtccgaaggGTGACTGGAGTTCAGACGTGT
CCTTCGTTGG	index_10nt_655	CAAGCAGAAGACGGCATACGAGATccaacgaaggGTGACTGGAGTTCAGACGTGT
CCTTGATGCG	index_10nt_656	CAAGCAGAAGACGGCATACGAGATcgcatcaaggGTGACTGGAGTTCAGACGTGT
CCTTGCAGGT	index_10nt_657	CAAGCAGAAGACGGCATACGAGATacctgcaaggGTGACTGGAGTTCAGACGTGT
CCTTGGATTC	index_10nt_658	CAAGCAGAAGACGGCATACGAGATgaatccaaggGTGACTGGAGTTCAGACGTGT
CGAACCTCAT	index_10nt_659	CAAGCAGAAGACGGCATACGAGATatgaggttcgGTGACTGGAGTTCAGACGTGT
CGAACTCGGT	index_10nt_660	CAAGCAGAAGACGGCATACGAGATaccgagttcgGTGACTGGAGTTCAGACGTGT
CGAAGAGGTT	index_10nt_661	CAAGCAGAAGACGGCATACGAGATaacctcttcgGTGACTGGAGTTCAGACGTGT
CGAAGGCTTG	index_10nt_662	CAAGCAGAAGACGGCATACGAGATcaagccttcgGTGACTGGAGTTCAGACGTGT
CGAAGTTATC	index_10nt_663	CAAGCAGAAGACGGCATACGAGATgataacttcgGTGACTGGAGTTCAGACGTGT
CGAATCAATG	index_10nt_664	CAAGCAGAAGACGGCATACGAGATcattgattcgGTGACTGGAGTTCAGACGTGT
CGAATGGCGT	index_10nt_665	CAAGCAGAAGACGGCATACGAGATacgccattcgGTGACTGGAGTTCAGACGTGT
CGACCTAGCG	index_10nt_666	CAAGCAGAAGACGGCATACGAGATcgctaggtcgGTGACTGGAGTTCAGACGTGT
CGACGGACTC	index_10nt_667	CAAGCAGAAGACGGCATACGAGATgagtccgtcgGTGACTGGAGTTCAGACGTGT
CGACGTTCCT	index_10nt_668	CAAGCAGAAGACGGCATACGAGATaggaacgtcgGTGACTGGAGTTCAGACGTGT
CGAGAGAGCC	index_10nt_669	CAAGCAGAAGACGGCATACGAGATggctctctcgGTGACTGGAGTTCAGACGTGT
CGAGCGCTAT	index_10nt_670	CAAGCAGAAGACGGCATACGAGATatagcgctcgGTGACTGGAGTTCAGACGTGT
CGAGTACTGG	index_10nt_671	CAAGCAGAAGACGGCATACGAGATccagtactcgGTGACTGGAGTTCAGACGTGT
CGAGTCGCAG	index_10nt_672	CAAGCAGAAGACGGCATACGAGATctgcgactcgGTGACTGGAGTTCAGACGTGT
CGATCATGCA	index_10nt_673	CAAGCAGAAGACGGCATACGAGATtgcatgatcgGTGACTGGAGTTCAGACGTGT
CGATCCGATA	index_10nt_674	CAAGCAGAAGACGGCATACGAGATtatcggatcgGTGACTGGAGTTCAGACGTGT
CGATCTACGC	index_10nt_675	CAAGCAGAAGACGGCATACGAGATgcgtagatcgGTGACTGGAGTTCAGACGTGT
CGATTGATCA	index_10nt_676	CAAGCAGAAGACGGCATACGAGATtgatcaatcgGTGACTGGAGTTCAGACGTGT
CGATTGCGAG	index_10nt_677	CAAGCAGAAGACGGCATACGAGATctcgcaatcgGTGACTGGAGTTCAGACGTGT
CGCAACGTTG	index_10nt_678	CAAGCAGAAGACGGCATACGAGATcaacgttgcgGTGACTGGAGTTCAGACGTGT
CGCAACTGGT	index_10nt_679	CAAGCAGAAGACGGCATACGAGATaccagttgcgGTGACTGGAGTTCAGACGTGT
CGCAAGTCTC	index_10nt_680	CAAGCAGAAGACGGCATACGAGATgagacttgcgGTGACTGGAGTTCAGACGTGT
CGCAATCAAG	index_10nt_681	CAAGCAGAAGACGGCATACGAGATcttgattgcgGTGACTGGAGTTCAGACGTGT
CGCAGACTGC	index_10nt_682	CAAGCAGAAGACGGCATACGAGATgcagtctgcgGTGACTGGAGTTCAGACGTGT
CGCAGAGACG	index_10nt_683	CAAGCAGAAGACGGCATACGAGATcgtctctgcgGTGACTGGAGTTCAGACGTGT
CGCAGGAGCA	index_10nt_684	CAAGCAGAAGACGGCATACGAGATtgctcctgcgGTGACTGGAGTTCAGACGTGT
CGCATCTTAA	index_10nt_685	CAAGCAGAAGACGGCATACGAGATttaagatgcgGTGACTGGAGTTCAGACGTGT
CGCATTATCT	index_10nt_686	CAAGCAGAAGACGGCATACGAGATagataatgcgGTGACTGGAGTTCAGACGTGT
CGCATTGGTC	index_10nt_687	CAAGCAGAAGACGGCATACGAGATgaccaatgcgGTGACTGGAGTTCAGACGTGT
CGCCAAGGCC	index_10nt_688	CAAGCAGAAGACGGCATACGAGATggccttggcgGTGACTGGAGTTCAGACGTGT
CGCCAATAAT	index_10nt_689	CAAGCAGAAGACGGCATACGAGATattattggcgGTGACTGGAGTTCAGACGTGT
CGCCATATTC	index_10nt_690	CAAGCAGAAGACGGCATACGAGATgaatatggcgGTGACTGGAGTTCAGACGTGT
CGCCGACCAA	index_10nt_691	CAAGCAGAAGACGGCATACGAGATttggtcggcgGTGACTGGAGTTCAGACGTGT
CGCCTCTCCG	index_10nt_692	CAAGCAGAAGACGGCATACGAGATcggagaggcgGTGACTGGAGTTCAGACGTGT
CGCCTGATAG	index_10nt_693	CAAGCAGAAGACGGCATACGAGATctatcaggcgGTGACTGGAGTTCAGACGTGT
CGCGAGTACG	index_10nt_694	CAAGCAGAAGACGGCATACGAGATcgtactcgcgGTGACTGGAGTTCAGACGTGT
CGCGCAAGAC	index_10nt_695	CAAGCAGAAGACGGCATACGAGATgtcttgcgcgGTGACTGGAGTTCAGACGTGT
CGCGCATAGA	index_10nt_696	CAAGCAGAAGACGGCATACGAGATtctatgcgcgGTGACTGGAGTTCAGACGTGT
CGCGCTGGCT	index_10nt_697	CAAGCAGAAGACGGCATACGAGATagccagcgcgGTGACTGGAGTTCAGACGTGT
CGCGGCCGAT	index_10nt_698	CAAGCAGAAGACGGCATACGAGATatcggccgcgGTGACTGGAGTTCAGACGTGT
CGCGGCTTCC	index_10nt_699	CAAGCAGAAGACGGCATACGAGATggaagccgcgGTGACTGGAGTTCAGACGTGT
CGCGGTATGA	index_10nt_700	CAAGCAGAAGACGGCATACGAGATtcataccgcgGTGACTGGAGTTCAGACGTGT
CGCGTTCCGT	index_10nt_701	CAAGCAGAAGACGGCATACGAGATacggaacgcgGTGACTGGAGTTCAGACGTGT
CGCTAAGCTT	index_10nt_702	CAAGCAGAAGACGGCATACGAGATaagcttagcgGTGACTGGAGTTCAGACGTGT
CGCTATGAGC	index_10nt_703	CAAGCAGAAGACGGCATACGAGATgctcatagcgGTGACTGGAGTTCAGACGTGT
CGCTCATCAG	index_10nt_704	CAAGCAGAAGACGGCATACGAGATctgatgagcgGTGACTGGAGTTCAGACGTGT
CGCTCGAATT	index_10nt_705	CAAGCAGAAGACGGCATACGAGATaattcgagcgGTGACTGGAGTTCAGACGTGT
CGCTCGCCGA	index_10nt_706	CAAGCAGAAGACGGCATACGAGATtcggcgagcgGTGACTGGAGTTCAGACGTGT
CGCTGCCAGG	index_10nt_707	CAAGCAGAAGACGGCATACGAGATcctggcagcgGTGACTGGAGTTCAGACGTGT
CGCTGGCGTC	index_10nt_708	CAAGCAGAAGACGGCATACGAGATgacgccagcgGTGACTGGAGTTCAGACGTGT
CGCTTACTAT	index_10nt_709	CAAGCAGAAGACGGCATACGAGATatagtaagcgGTGACTGGAGTTCAGACGTGT
CGGAAGCAGT	index_10nt_710	CAAGCAGAAGACGGCATACGAGATactgcttccgGTGACTGGAGTTCAGACGTGT
CGGACGACGG	index_10nt_711	CAAGCAGAAGACGGCATACGAGATccgtcgtccgGTGACTGGAGTTCAGACGTGT
CGGACGGTAC	index_10nt_712	CAAGCAGAAGACGGCATACGAGATgtaccgtccgGTGACTGGAGTTCAGACGTGT
CGGAGAGCGA	index_10nt_713	CAAGCAGAAGACGGCATACGAGATtcgctctccgGTGACTGGAGTTCAGACGTGT
CGGATATAAG	index_10nt_714	CAAGCAGAAGACGGCATACGAGATcttatatccgGTGACTGGAGTTCAGACGTGT
CGGATGAGTT	index_10nt_715	CAAGCAGAAGACGGCATACGAGATaactcatccgGTGACTGGAGTTCAGACGTGT
CGGCATGACT	index_10nt_716	CAAGCAGAAGACGGCATACGAGATagtcatgccgGTGACTGGAGTTCAGACGTGT
CGGCATTCTG	index_10nt_717	CAAGCAGAAGACGGCATACGAGATcagaatgccgGTGACTGGAGTTCAGACGTGT
CGGCGCAGAA	index_10nt_718	CAAGCAGAAGACGGCATACGAGATttctgcgccgGTGACTGGAGTTCAGACGTGT
CGGCGCTTGG	index_10nt_719	CAAGCAGAAGACGGCATACGAGATccaagcgccgGTGACTGGAGTTCAGACGTGT
CGGCTCTATT	index_10nt_720	CAAGCAGAAGACGGCATACGAGATaatagagccgGTGACTGGAGTTCAGACGTGT
CGGTACTTAT	index_10nt_721	CAAGCAGAAGACGGCATACGAGATataagtaccgGTGACTGGAGTTCAGACGTGT
CGGTCCATTC	index_10nt_722	CAAGCAGAAGACGGCATACGAGATgaatggaccgGTGACTGGAGTTCAGACGTGT
CGGTCTGCCG	index_10nt_723	CAAGCAGAAGACGGCATACGAGATcggcagaccgGTGACTGGAGTTCAGACGTGT
CGGTTATCTA	index_10nt_724	CAAGCAGAAGACGGCATACGAGATtagataaccgGTGACTGGAGTTCAGACGTGT
CGGTTGGAGA	index_10nt_725	CAAGCAGAAGACGGCATACGAGATtctccaaccgGTGACTGGAGTTCAGACGTGT
CGTAATCGCA	index_10nt_726	CAAGCAGAAGACGGCATACGAGATtgcgattacgGTGACTGGAGTTCAGACGTGT
CGTACCTGCG	index_10nt_727	CAAGCAGAAGACGGCATACGAGATcgcaggtacgGTGACTGGAGTTCAGACGTGT
CGTACTATTG	index_10nt_728	CAAGCAGAAGACGGCATACGAGATcaatagtacgGTGACTGGAGTTCAGACGTGT
CGTAGATTCT	index_10nt_729	CAAGCAGAAGACGGCATACGAGATagaatctacgGTGACTGGAGTTCAGACGTGT
CGTAGTAGGC	index_10nt_730	CAAGCAGAAGACGGCATACGAGATgcctactacgGTGACTGGAGTTCAGACGTGT
CGTATACCTT	index_10nt_731	CAAGCAGAAGACGGCATACGAGATaaggtatacgGTGACTGGAGTTCAGACGTGT
CGTCAGCCAG	index_10nt_732	CAAGCAGAAGACGGCATACGAGATctggctgacgGTGACTGGAGTTCAGACGTGT
CGTCGCCTCA	index_10nt_733	CAAGCAGAAGACGGCATACGAGATtgaggcgacgGTGACTGGAGTTCAGACGTGT
CGTCTAACGA	index_10nt_734	CAAGCAGAAGACGGCATACGAGATtcgttagacgGTGACTGGAGTTCAGACGTGT
CGTCTCCGTC	index_10nt_735	CAAGCAGAAGACGGCATACGAGATgacggagacgGTGACTGGAGTTCAGACGTGT
CGTTAATGAC	index_10nt_736	CAAGCAGAAGACGGCATACGAGATgtcattaacgGTGACTGGAGTTCAGACGTGT
CGTTATAACG	index_10nt_737	CAAGCAGAAGACGGCATACGAGATcgttataacgGTGACTGGAGTTCAGACGTGT
CGTTCTCTCC	index_10nt_738	CAAGCAGAAGACGGCATACGAGATggagagaacgGTGACTGGAGTTCAGACGTGT
CGTTGCGACC	index_10nt_739	CAAGCAGAAGACGGCATACGAGATggtcgcaacgGTGACTGGAGTTCAGACGTGT
CGTTGCTCTG	index_10nt_740	CAAGCAGAAGACGGCATACGAGATcagagcaacgGTGACTGGAGTTCAGACGTGT
CTAACGAGGC	index_10nt_741	CAAGCAGAAGACGGCATACGAGATgcctcgttagGTGACTGGAGTTCAGACGTGT
CTAAGGAACT	index_10nt_742	CAAGCAGAAGACGGCATACGAGATagttccttagGTGACTGGAGTTCAGACGTGT
CTAAGGTTAC	index_10nt_743	CAAGCAGAAGACGGCATACGAGATgtaaccttagGTGACTGGAGTTCAGACGTGT
CTAATAGTCC	index_10nt_744	CAAGCAGAAGACGGCATACGAGATggactattagGTGACTGGAGTTCAGACGTGT
CTAATATGAT	index_10nt_745	CAAGCAGAAGACGGCATACGAGATatcatattagGTGACTGGAGTTCAGACGTGT
CTAATTACTT	index_10nt_746	CAAGCAGAAGACGGCATACGAGATaagtaattagGTGACTGGAGTTCAGACGTGT
CTACCAGGCT	index_10nt_747	CAAGCAGAAGACGGCATACGAGATagcctggtagGTGACTGGAGTTCAGACGTGT
CTACCGATTG	index_10nt_748	CAAGCAGAAGACGGCATACGAGATcaatcggtagGTGACTGGAGTTCAGACGTGT
CTACGCTGCG	index_10nt_749	CAAGCAGAAGACGGCATACGAGATcgcagcgtagGTGACTGGAGTTCAGACGTGT
CTACGTAAGC	index_10nt_750	CAAGCAGAAGACGGCATACGAGATgcttacgtagGTGACTGGAGTTCAGACGTGT
CTACTATCTG	index_10nt_751	CAAGCAGAAGACGGCATACGAGATcagatagtagGTGACTGGAGTTCAGACGTGT
CTACTGCAAT	index_10nt_752	CAAGCAGAAGACGGCATACGAGATattgcagtagGTGACTGGAGTTCAGACGTGT
CTACTTCTTC	index_10nt_753	CAAGCAGAAGACGGCATACGAGATgaagaagtagGTGACTGGAGTTCAGACGTGT
CTAGACCGTC	index_10nt_754	CAAGCAGAAGACGGCATACGAGATgacggtctagGTGACTGGAGTTCAGACGTGT
CTAGAGTCGC	index_10nt_755	CAAGCAGAAGACGGCATACGAGATgcgactctagGTGACTGGAGTTCAGACGTGT
CTAGATGGAG	index_10nt_756	CAAGCAGAAGACGGCATACGAGATctccatctagGTGACTGGAGTTCAGACGTGT
CTAGCAGCGG	index_10nt_757	CAAGCAGAAGACGGCATACGAGATccgctgctagGTGACTGGAGTTCAGACGTGT
CTAGCTTACC	index_10nt_758	CAAGCAGAAGACGGCATACGAGATggtaagctagGTGACTGGAGTTCAGACGTGT
CTAGGACTCT	index_10nt_759	CAAGCAGAAGACGGCATACGAGATagagtcctagGTGACTGGAGTTCAGACGTGT
CTAGGTTGGT	index_10nt_760	CAAGCAGAAGACGGCATACGAGATaccaacctagGTGACTGGAGTTCAGACGTGT
CTATATGCTC	index_10nt_761	CAAGCAGAAGACGGCATACGAGATgagcatatagGTGACTGGAGTTCAGACGTGT
CTATCCAAGG	index_10nt_762	CAAGCAGAAGACGGCATACGAGATccttggatagGTGACTGGAGTTCAGACGTGT
CTATGATCAA	index_10nt_763	CAAGCAGAAGACGGCATACGAGATttgatcatagGTGACTGGAGTTCAGACGTGT
CTATGCATCC	index_10nt_764	CAAGCAGAAGACGGCATACGAGATggatgcatagGTGACTGGAGTTCAGACGTGT
CTATGCCATT	index_10nt_765	CAAGCAGAAGACGGCATACGAGATaatggcatagGTGACTGGAGTTCAGACGTGT
CTATTAAGCG	index_10nt_766	CAAGCAGAAGACGGCATACGAGATcgcttaatagGTGACTGGAGTTCAGACGTGT
CTATTCGTTG	index_10nt_767	CAAGCAGAAGACGGCATACGAGATcaacgaatagGTGACTGGAGTTCAGACGTGT
CTCAACCAGC	index_10nt_768	CAAGCAGAAGACGGCATACGAGATgctggttgagGTGACTGGAGTTCAGACGTGT
CTCAAGATAT	index_10nt_769	CAAGCAGAAGACGGCATACGAGATatatcttgagGTGACTGGAGTTCAGACGTGT
CTCAATACCG	index_10nt_770	CAAGCAGAAGACGGCATACGAGATcggtattgagGTGACTGGAGTTCAGACGTGT
CTCAGACCTG	index_10nt_771	CAAGCAGAAGACGGCATACGAGATcaggtctgagGTGACTGGAGTTCAGACGTGT
CTCAGATGCC	index_10nt_772	CAAGCAGAAGACGGCATACGAGATggcatctgagGTGACTGGAGTTCAGACGTGT
CTCATAGATT	index_10nt_773	CAAGCAGAAGACGGCATACGAGATaatctatgagGTGACTGGAGTTCAGACGTGT
CTCATATTGG	index_10nt_774	CAAGCAGAAGACGGCATACGAGATccaatatgagGTGACTGGAGTTCAGACGTGT
CTCATCAGAC	index_10nt_775	CAAGCAGAAGACGGCATACGAGATgtctgatgagGTGACTGGAGTTCAGACGTGT
CTCATGCGCT	index_10nt_776	CAAGCAGAAGACGGCATACGAGATagcgcatgagGTGACTGGAGTTCAGACGTGT
CTCATGGCAG	index_10nt_777	CAAGCAGAAGACGGCATACGAGATctgccatgagGTGACTGGAGTTCAGACGTGT
CTCCAACTAG	index_10nt_778	CAAGCAGAAGACGGCATACGAGATctagttggagGTGACTGGAGTTCAGACGTGT
CTCCAGAACC	index_10nt_779	CAAGCAGAAGACGGCATACGAGATggttctggagGTGACTGGAGTTCAGACGTGT
CTCCATCCTT	index_10nt_780	CAAGCAGAAGACGGCATACGAGATaaggatggagGTGACTGGAGTTCAGACGTGT
CTCCATTGGC	index_10nt_781	CAAGCAGAAGACGGCATACGAGATgccaatggagGTGACTGGAGTTCAGACGTGT
CTCCGAAGTT	index_10nt_782	CAAGCAGAAGACGGCATACGAGATaacttcggagGTGACTGGAGTTCAGACGTGT
CTCCGCGTCT	index_10nt_783	CAAGCAGAAGACGGCATACGAGATagacgcggagGTGACTGGAGTTCAGACGTGT
CTCCGGTCAT	index_10nt_784	CAAGCAGAAGACGGCATACGAGATatgaccggagGTGACTGGAGTTCAGACGTGT
CTCCGTTATG	index_10nt_785	CAAGCAGAAGACGGCATACGAGATcataacggagGTGACTGGAGTTCAGACGTGT
CTCCTCAAGT	index_10nt_786	CAAGCAGAAGACGGCATACGAGATacttgaggagGTGACTGGAGTTCAGACGTGT
CTCCTGCCGC	index_10nt_787	CAAGCAGAAGACGGCATACGAGATgcggcaggagGTGACTGGAGTTCAGACGTGT
CTCCTTGGAT	index_10nt_788	CAAGCAGAAGACGGCATACGAGATatccaaggagGTGACTGGAGTTCAGACGTGT
CTCGAGGTTA	index_10nt_789	CAAGCAGAAGACGGCATACGAGATtaacctcgagGTGACTGGAGTTCAGACGTGT
CTCGATTCAA	index_10nt_790	CAAGCAGAAGACGGCATACGAGATttgaatcgagGTGACTGGAGTTCAGACGTGT
CTCGCCATAA	index_10nt_791	CAAGCAGAAGACGGCATACGAGATttatggcgagGTGACTGGAGTTCAGACGTGT
CTCGCCGATC	index_10nt_792	CAAGCAGAAGACGGCATACGAGATgatcggcgagGTGACTGGAGTTCAGACGTGT
CTCGCGCAGT	index_10nt_793	CAAGCAGAAGACGGCATACGAGATactgcgcgagGTGACTGGAGTTCAGACGTGT
CTCGGTCAAC	index_10nt_794	CAAGCAGAAGACGGCATACGAGATgttgaccgagGTGACTGGAGTTCAGACGTGT
CTCGTAATTC	index_10nt_795	CAAGCAGAAGACGGCATACGAGATgaattacgagGTGACTGGAGTTCAGACGTGT
CTCGTCCGGA	index_10nt_796	CAAGCAGAAGACGGCATACGAGATtccggacgagGTGACTGGAGTTCAGACGTGT
CTCTAACGGT	index_10nt_797	CAAGCAGAAGACGGCATACGAGATaccgttagagGTGACTGGAGTTCAGACGTGT
CTCTAATATC	index_10nt_798	CAAGCAGAAGACGGCATACGAGATgatattagagGTGACTGGAGTTCAGACGTGT
CTCTACCTCA	index_10nt_799	CAAGCAGAAGACGGCATACGAGATtgaggtagagGTGACTGGAGTTCAGACGTGT
CTCTACTCGG	index_10nt_800	CAAGCAGAAGACGGCATACGAGATccgagtagagGTGACTGGAGTTCAGACGTGT
CTCTCAACCT	index_10nt_801	CAAGCAGAAGACGGCATACGAGATaggttgagagGTGACTGGAGTTCAGACGTGT
CTCTCCGGCG	index_10nt_802	CAAGCAGAAGACGGCATACGAGATcgccggagagGTGACTGGAGTTCAGACGTGT
CTCTCGTTCC	index_10nt_803	CAAGCAGAAGACGGCATACGAGATggaacgagagGTGACTGGAGTTCAGACGTGT
CTCTCTAGTC	index_10nt_804	CAAGCAGAAGACGGCATACGAGATgactagagagGTGACTGGAGTTCAGACGTGT
CTCTCTCTGG	index_10nt_805	CAAGCAGAAGACGGCATACGAGATccagagagagGTGACTGGAGTTCAGACGTGT
CTCTTGCATG	index_10nt_806	CAAGCAGAAGACGGCATACGAGATcatgcaagagGTGACTGGAGTTCAGACGTGT
CTGAAGTTCG	index_10nt_807	CAAGCAGAAGACGGCATACGAGATcgaacttcagGTGACTGGAGTTCAGACGTGT
CTGAATTAGA	index_10nt_808	CAAGCAGAAGACGGCATACGAGATtctaattcagGTGACTGGAGTTCAGACGTGT
CTGACCTTGC	index_10nt_809	CAAGCAGAAGACGGCATACGAGATgcaaggtcagGTGACTGGAGTTCAGACGTGT
CTGACGGATG	index_10nt_810	CAAGCAGAAGACGGCATACGAGATcatccgtcagGTGACTGGAGTTCAGACGTGT
CTGACTCCAG	index_10nt_811	CAAGCAGAAGACGGCATACGAGATctggagtcagGTGACTGGAGTTCAGACGTGT
CTGAGCGGAG	index_10nt_812	CAAGCAGAAGACGGCATACGAGATctccgctcagGTGACTGGAGTTCAGACGTGT
CTGCCAACGC	index_10nt_813	CAAGCAGAAGACGGCATACGAGATgcgttggcagGTGACTGGAGTTCAGACGTGT
CTGCCGAGAT	index_10nt_814	CAAGCAGAAGACGGCATACGAGATatctcggcagGTGACTGGAGTTCAGACGTGT
CTGCCGGTCA	index_10nt_815	CAAGCAGAAGACGGCATACGAGATtgaccggcagGTGACTGGAGTTCAGACGTGT
CTGCGAGCCG	index_10nt_816	CAAGCAGAAGACGGCATACGAGATcggctcgcagGTGACTGGAGTTCAGACGTGT
CTGGAATTAC	index_10nt_817	CAAGCAGAAGACGGCATACGAGATgtaattccagGTGACTGGAGTTCAGACGTGT
CTGGCTCGTA	index_10nt_818	CAAGCAGAAGACGGCATACGAGATtacgagccagGTGACTGGAGTTCAGACGTGT
CTGGTACCAT	index_10nt_819	CAAGCAGAAGACGGCATACGAGATatggtaccagGTGACTGGAGTTCAGACGTGT
CTGGTCTAGG	index_10nt_820	CAAGCAGAAGACGGCATACGAGATcctagaccagGTGACTGGAGTTCAGACGTGT
CTTAACGAAT	index_10nt_821	CAAGCAGAAGACGGCATACGAGATattcgttaagGTGACTGGAGTTCAGACGTGT
CTTACCATCT	index_10nt_822	CAAGCAGAAGACGGCATACGAGATagatggtaagGTGACTGGAGTTCAGACGTGT
CTTACGCTTC	index_10nt_823	CAAGCAGAAGACGGCATACGAGATgaagcgtaagGTGACTGGAGTTCAGACGTGT
CTTACTGGCC	index_10nt_824	CAAGCAGAAGACGGCATACGAGATggccagtaagGTGACTGGAGTTCAGACGTGT
CTTAGACTAA	index_10nt_825	CAAGCAGAAGACGGCATACGAGATttagtctaagGTGACTGGAGTTCAGACGTGT
CTTAGCGCGC	index_10nt_826	CAAGCAGAAGACGGCATACGAGATgcgcgctaagGTGACTGGAGTTCAGACGTGT
CTTCAAGAGG	index_10nt_827	CAAGCAGAAGACGGCATACGAGATcctcttgaagGTGACTGGAGTTCAGACGTGT
CTTCAGGCCT	index_10nt_828	CAAGCAGAAGACGGCATACGAGATaggcctgaagGTGACTGGAGTTCAGACGTGT
CTTCCGTAGC	index_10nt_829	CAAGCAGAAGACGGCATACGAGATgctacggaagGTGACTGGAGTTCAGACGTGT
CTTCGACCGT	index_10nt_830	CAAGCAGAAGACGGCATACGAGATacggtcgaagGTGACTGGAGTTCAGACGTGT
CTTCTATGCA	index_10nt_831	CAAGCAGAAGACGGCATACGAGATtgcatagaagGTGACTGGAGTTCAGACGTGT
CTTCTCGTAC	index_10nt_832	CAAGCAGAAGACGGCATACGAGATgtacgagaagGTGACTGGAGTTCAGACGTGT
CTTCTTGCTA	index_10nt_833	CAAGCAGAAGACGGCATACGAGATtagcaagaagGTGACTGGAGTTCAGACGTGT
CTTGAGCGAA	index_10nt_834	CAAGCAGAAGACGGCATACGAGATttcgctcaagGTGACTGGAGTTCAGACGTGT
CTTGATAATT	index_10nt_835	CAAGCAGAAGACGGCATACGAGATaattatcaagGTGACTGGAGTTCAGACGTGT
CTTGCGAACG	index_10nt_836	CAAGCAGAAGACGGCATACGAGATcgttcgcaagGTGACTGGAGTTCAGACGTGT
CTTGGCATTG	index_10nt_837	CAAGCAGAAGACGGCATACGAGATcaatgccaagGTGACTGGAGTTCAGACGTGT
GAACGGTTAG	index_10nt_838	CAAGCAGAAGACGGCATACGAGATctaaccgttcGTGACTGGAGTTCAGACGTGT
GAACTTGGAG	index_10nt_839	CAAGCAGAAGACGGCATACGAGATctccaagttcGTGACTGGAGTTCAGACGTGT
GAAGCGTTCC	index_10nt_840	CAAGCAGAAGACGGCATACGAGATggaacgcttcGTGACTGGAGTTCAGACGTGT
GAAGGAGGCT	index_10nt_841	CAAGCAGAAGACGGCATACGAGATagcctccttcGTGACTGGAGTTCAGACGTGT
GAAGGTACGC	index_10nt_842	CAAGCAGAAGACGGCATACGAGATgcgtaccttcGTGACTGGAGTTCAGACGTGT
GAATCTAGGT	index_10nt_843	CAAGCAGAAGACGGCATACGAGATacctagattcGTGACTGGAGTTCAGACGTGT
GAATCTGAAC	index_10nt_844	CAAGCAGAAGACGGCATACGAGATgttcagattcGTGACTGGAGTTCAGACGTGT
GAATGCCGCC	index_10nt_845	CAAGCAGAAGACGGCATACGAGATggcggcattcGTGACTGGAGTTCAGACGTGT
GAATGCTCGG	index_10nt_846	CAAGCAGAAGACGGCATACGAGATccgagcattcGTGACTGGAGTTCAGACGTGT
GAATTAGCTC	index_10nt_847	CAAGCAGAAGACGGCATACGAGATgagctaattcGTGACTGGAGTTCAGACGTGT
GAATTGATAC	index_10nt_848	CAAGCAGAAGACGGCATACGAGATgtatcaattcGTGACTGGAGTTCAGACGTGT
GACCAGGAAT	index_10nt_849	CAAGCAGAAGACGGCATACGAGATattcctggtcGTGACTGGAGTTCAGACGTGT
GACCATTGCT	index_10nt_850	CAAGCAGAAGACGGCATACGAGATagcaatggtcGTGACTGGAGTTCAGACGTGT
GACCTCGACC	index_10nt_851	CAAGCAGAAGACGGCATACGAGATggtcgaggtcGTGACTGGAGTTCAGACGTGT
GACCTGAATG	index_10nt_852	CAAGCAGAAGACGGCATACGAGATcattcaggtcGTGACTGGAGTTCAGACGTGT
GACGAGAGTT	index_10nt_853	CAAGCAGAAGACGGCATACGAGATaactctcgtcGTGACTGGAGTTCAGACGTGT
GACGATATAC	index_10nt_854	CAAGCAGAAGACGGCATACGAGATgtatatcgtcGTGACTGGAGTTCAGACGTGT
GACGCCAAGC	index_10nt_855	CAAGCAGAAGACGGCATACGAGATgcttggcgtcGTGACTGGAGTTCAGACGTGT
GACGGCTCTC	index_10nt_856	CAAGCAGAAGACGGCATACGAGATgagagccgtcGTGACTGGAGTTCAGACGTGT
GACGTAACGG	index_10nt_857	CAAGCAGAAGACGGCATACGAGATccgttacgtcGTGACTGGAGTTCAGACGTGT
GACTACTTCG	index_10nt_858	CAAGCAGAAGACGGCATACGAGATcgaagtagtcGTGACTGGAGTTCAGACGTGT
GACTCGCTAG	index_10nt_859	CAAGCAGAAGACGGCATACGAGATctagcgagtcGTGACTGGAGTTCAGACGTGT
GACTGGACTA	index_10nt_860	CAAGCAGAAGACGGCATACGAGATtagtccagtcGTGACTGGAGTTCAGACGTGT
GACTTATAGC	index_10nt_861	CAAGCAGAAGACGGCATACGAGATgctataagtcGTGACTGGAGTTCAGACGTGT
GAGATCGCTT	index_10nt_862	CAAGCAGAAGACGGCATACGAGATaagcgatctcGTGACTGGAGTTCAGACGTGT
GAGATTCAAC	index_10nt_863	CAAGCAGAAGACGGCATACGAGATgttgaatctcGTGACTGGAGTTCAGACGTGT
GAGCAATCGT	index_10nt_864	CAAGCAGAAGACGGCATACGAGATacgattgctcGTGACTGGAGTTCAGACGTGT
GAGCCGCATC	index_10nt_865	CAAGCAGAAGACGGCATACGAGATgatgcggctcGTGACTGGAGTTCAGACGTGT
GAGCTAGTAC	index_10nt_866	CAAGCAGAAGACGGCATACGAGATgtactagctcGTGACTGGAGTTCAGACGTGT
GAGGAGGCCT	index_10nt_867	CAAGCAGAAGACGGCATACGAGATaggcctcctcGTGACTGGAGTTCAGACGTGT
GAGGCATGGC	index_10nt_868	CAAGCAGAAGACGGCATACGAGATgccatgcctcGTGACTGGAGTTCAGACGTGT
GAGGTAATTA	index_10nt_869	CAAGCAGAAGACGGCATACGAGATtaattacctcGTGACTGGAGTTCAGACGTGT
GAGGTCTGAG	index_10nt_870	CAAGCAGAAGACGGCATACGAGATctcagacctcGTGACTGGAGTTCAGACGTGT
GAGTAACGTC	index_10nt_871	CAAGCAGAAGACGGCATACGAGATgacgttactcGTGACTGGAGTTCAGACGTGT
GAGTCAACTT	index_10nt_872	CAAGCAGAAGACGGCATACGAGATaagttgactcGTGACTGGAGTTCAGACGTGT
GATAGACTCC	index_10nt_873	CAAGCAGAAGACGGCATACGAGATggagtctatcGTGACTGGAGTTCAGACGTGT
GATCCTCGCC	index_10nt_874	CAAGCAGAAGACGGCATACGAGATggcgaggatcGTGACTGGAGTTCAGACGTGT
GATCGTAGTT	index_10nt_875	CAAGCAGAAGACGGCATACGAGATaactacgatcGTGACTGGAGTTCAGACGTGT
GATCTTGCCT	index_10nt_876	CAAGCAGAAGACGGCATACGAGATaggcaagatcGTGACTGGAGTTCAGACGTGT
GATGAGCATG	index_10nt_877	CAAGCAGAAGACGGCATACGAGATcatgctcatcGTGACTGGAGTTCAGACGTGT
GATGATACTA	index_10nt_878	CAAGCAGAAGACGGCATACGAGATtagtatcatcGTGACTGGAGTTCAGACGTGT
GATGCCGTAT	index_10nt_879	CAAGCAGAAGACGGCATACGAGATatacggcatcGTGACTGGAGTTCAGACGTGT
GATGCTGACG	index_10nt_880	CAAGCAGAAGACGGCATACGAGATcgtcagcatcGTGACTGGAGTTCAGACGTGT
GATGGAATAG	index_10nt_881	CAAGCAGAAGACGGCATACGAGATctattccatcGTGACTGGAGTTCAGACGTGT
GATTACCAGC	index_10nt_882	CAAGCAGAAGACGGCATACGAGATgctggtaatcGTGACTGGAGTTCAGACGTGT
GATTACTCAT	index_10nt_883	CAAGCAGAAGACGGCATACGAGATatgagtaatcGTGACTGGAGTTCAGACGTGT
GCAGAGCGGC	index_10nt_884	CAAGCAGAAGACGGCATACGAGATgccgctctgcGTGACTGGAGTTCAGACGTGT
GCAGCGATAA	index_10nt_885	CAAGCAGAAGACGGCATACGAGATttatcgctgcGTGACTGGAGTTCAGACGTGT
GCAGGATACC	index_10nt_886	CAAGCAGAAGACGGCATACGAGATggtatcctgcGTGACTGGAGTTCAGACGTGT
GCAGGTCAGT	index_10nt_887	CAAGCAGAAGACGGCATACGAGATactgacctgcGTGACTGGAGTTCAGACGTGT
GCAGTAAGGT	index_10nt_888	CAAGCAGAAGACGGCATACGAGATaccttactgcGTGACTGGAGTTCAGACGTGT
GCATAACTTG	index_10nt_889	CAAGCAGAAGACGGCATACGAGATcaagttatgcGTGACTGGAGTTCAGACGTGT
GCATCAATCC	index_10nt_890	CAAGCAGAAGACGGCATACGAGATggattgatgcGTGACTGGAGTTCAGACGTGT
GCATCGGCGG	index_10nt_891	CAAGCAGAAGACGGCATACGAGATccgccgatgcGTGACTGGAGTTCAGACGTGT
GCATTCGATT	index_10nt_892	CAAGCAGAAGACGGCATACGAGATaatcgaatgcGTGACTGGAGTTCAGACGTGT
GCATTGCCAA	index_10nt_893	CAAGCAGAAGACGGCATACGAGATttggcaatgcGTGACTGGAGTTCAGACGTGT
GCCAGCGCGT	index_10nt_894	CAAGCAGAAGACGGCATACGAGATacgcgctggcGTGACTGGAGTTCAGACGTGT
GCCAGGACCG	index_10nt_895	CAAGCAGAAGACGGCATACGAGATcggtcctggcGTGACTGGAGTTCAGACGTGT
GCCATGGTCT	index_10nt_896	CAAGCAGAAGACGGCATACGAGATagaccatggcGTGACTGGAGTTCAGACGTGT
GCCATTCCGG	index_10nt_897	CAAGCAGAAGACGGCATACGAGATccggaatggcGTGACTGGAGTTCAGACGTGT
GCCGAGGCTG	index_10nt_898	CAAGCAGAAGACGGCATACGAGATcagcctcggcGTGACTGGAGTTCAGACGTGT
GCCGCATCCT	index_10nt_899	CAAGCAGAAGACGGCATACGAGATaggatgcggcGTGACTGGAGTTCAGACGTGT
GCCGGTTGGC	index_10nt_900	CAAGCAGAAGACGGCATACGAGATgccaaccggcGTGACTGGAGTTCAGACGTGT
GCCGTAGGTC	index_10nt_901	CAAGCAGAAGACGGCATACGAGATgacctacggcGTGACTGGAGTTCAGACGTGT
GCCTAGTAAG	index_10nt_902	CAAGCAGAAGACGGCATACGAGATcttactaggcGTGACTGGAGTTCAGACGTGT
GCCTCCTATC	index_10nt_903	CAAGCAGAAGACGGCATACGAGATgataggaggcGTGACTGGAGTTCAGACGTGT
GCCTGGAAGT	index_10nt_904	CAAGCAGAAGACGGCATACGAGATacttccaggcGTGACTGGAGTTCAGACGTGT
GCCTTACGCT	index_10nt_905	CAAGCAGAAGACGGCATACGAGATagcgtaaggcGTGACTGGAGTTCAGACGTGT
GCGAATGGAC	index_10nt_906	CAAGCAGAAGACGGCATACGAGATgtccattcgcGTGACTGGAGTTCAGACGTGT
GCGACTTATT	index_10nt_907	CAAGCAGAAGACGGCATACGAGATaataagtcgcGTGACTGGAGTTCAGACGTGT
GCGAGAAGAG	index_10nt_908	CAAGCAGAAGACGGCATACGAGATctcttctcgcGTGACTGGAGTTCAGACGTGT
GCGCCGCCAT	index_10nt_909	CAAGCAGAAGACGGCATACGAGATatggcggcgcGTGACTGGAGTTCAGACGTGT
GCGCGTTGAT	index_10nt_910	CAAGCAGAAGACGGCATACGAGATatcaacgcgcGTGACTGGAGTTCAGACGTGT
GCGGAACTCT	index_10nt_911	CAAGCAGAAGACGGCATACGAGATagagttccgcGTGACTGGAGTTCAGACGTGT
GCGGACGTAG	index_10nt_912	CAAGCAGAAGACGGCATACGAGATctacgtccgcGTGACTGGAGTTCAGACGTGT
GCGGTTACTG	index_10nt_913	CAAGCAGAAGACGGCATACGAGATcagtaaccgcGTGACTGGAGTTCAGACGTGT
GCGGTTCGGA	index_10nt_914	CAAGCAGAAGACGGCATACGAGATtccgaaccgcGTGACTGGAGTTCAGACGTGT
GCGTCCAGGC	index_10nt_915	CAAGCAGAAGACGGCATACGAGATgcctggacgcGTGACTGGAGTTCAGACGTGT
GCGTTGAGAT	index_10nt_916	CAAGCAGAAGACGGCATACGAGATatctcaacgcGTGACTGGAGTTCAGACGTGT
GCGTTGCTGC	index_10nt_917	CAAGCAGAAGACGGCATACGAGATgcagcaacgcGTGACTGGAGTTCAGACGTGT
GCGTTGGACG	index_10nt_918	CAAGCAGAAGACGGCATACGAGATcgtccaacgcGTGACTGGAGTTCAGACGTGT
GCTAATTCGC	index_10nt_919	CAAGCAGAAGACGGCATACGAGATgcgaattagcGTGACTGGAGTTCAGACGTGT
GCTACGGAGC	index_10nt_920	CAAGCAGAAGACGGCATACGAGATgctccgtagcGTGACTGGAGTTCAGACGTGT
GCTAGACCTA	index_10nt_921	CAAGCAGAAGACGGCATACGAGATtaggtctagcGTGACTGGAGTTCAGACGTGT
GCTAGGCGAC	index_10nt_922	CAAGCAGAAGACGGCATACGAGATgtcgcctagcGTGACTGGAGTTCAGACGTGT
GCTAGTAATC	index_10nt_923	CAAGCAGAAGACGGCATACGAGATgattactagcGTGACTGGAGTTCAGACGTGT
GCTCAGCTCC	index_10nt_924	CAAGCAGAAGACGGCATACGAGATggagctgagcGTGACTGGAGTTCAGACGTGT
GCTCGCATGC	index_10nt_925	CAAGCAGAAGACGGCATACGAGATgcatgcgagcGTGACTGGAGTTCAGACGTGT
GCTCGCTACT	index_10nt_926	CAAGCAGAAGACGGCATACGAGATagtagcgagcGTGACTGGAGTTCAGACGTGT
GCTCTATCAA	index_10nt_927	CAAGCAGAAGACGGCATACGAGATttgatagagcGTGACTGGAGTTCAGACGTGT
GCTTACGGCC	index_10nt_928	CAAGCAGAAGACGGCATACGAGATggccgtaagcGTGACTGGAGTTCAGACGTGT
GCTTCATGGA	index_10nt_929	CAAGCAGAAGACGGCATACGAGATtccatgaagcGTGACTGGAGTTCAGACGTGT
GCTTCTGGAG	index_10nt_930	CAAGCAGAAGACGGCATACGAGATctccagaagcGTGACTGGAGTTCAGACGTGT
GGAAGCATAG	index_10nt_931	CAAGCAGAAGACGGCATACGAGATctatgcttccGTGACTGGAGTTCAGACGTGT
GGAATAACCG	index_10nt_932	CAAGCAGAAGACGGCATACGAGATcggttattccGTGACTGGAGTTCAGACGTGT
GGAATGGTTC	index_10nt_933	CAAGCAGAAGACGGCATACGAGATgaaccattccGTGACTGGAGTTCAGACGTGT
GGACGTCGTC	index_10nt_934	CAAGCAGAAGACGGCATACGAGATgacgacgtccGTGACTGGAGTTCAGACGTGT
GGACTACCAT	index_10nt_935	CAAGCAGAAGACGGCATACGAGATatggtagtccGTGACTGGAGTTCAGACGTGT
GGAGACGGAT	index_10nt_936	CAAGCAGAAGACGGCATACGAGATatccgtctccGTGACTGGAGTTCAGACGTGT
GGAGACTATC	index_10nt_937	CAAGCAGAAGACGGCATACGAGATgatagtctccGTGACTGGAGTTCAGACGTGT
GGAGCATCTG	index_10nt_938	CAAGCAGAAGACGGCATACGAGATcagatgctccGTGACTGGAGTTCAGACGTGT
GGAGTCATCC	index_10nt_939	CAAGCAGAAGACGGCATACGAGATggatgactccGTGACTGGAGTTCAGACGTGT
GGAGTTGATG	index_10nt_940	CAAGCAGAAGACGGCATACGAGATcatcaactccGTGACTGGAGTTCAGACGTGT
GGATAAGAGG	index_10nt_941	CAAGCAGAAGACGGCATACGAGATcctcttatccGTGACTGGAGTTCAGACGTGT
GGATCAGCAA	index_10nt_942	CAAGCAGAAGACGGCATACGAGATttgctgatccGTGACTGGAGTTCAGACGTGT
GGATTGCAGT	index_10nt_943	CAAGCAGAAGACGGCATACGAGATactgcaatccGTGACTGGAGTTCAGACGTGT
GGCAAGAAGG	index_10nt_944	CAAGCAGAAGACGGCATACGAGATccttcttgccGTGACTGGAGTTCAGACGTGT
GGCAGAGGAC	index_10nt_945	CAAGCAGAAGACGGCATACGAGATgtcctctgccGTGACTGGAGTTCAGACGTGT
GGCAGCCGCG	index_10nt_946	CAAGCAGAAGACGGCATACGAGATcgcggctgccGTGACTGGAGTTCAGACGTGT
GGCAGTTCAT	index_10nt_947	CAAGCAGAAGACGGCATACGAGATatgaactgccGTGACTGGAGTTCAGACGTGT
GGCCAACGTT	index_10nt_948	CAAGCAGAAGACGGCATACGAGATaacgttggccGTGACTGGAGTTCAGACGTGT
GGCCAGTTAC	index_10nt_949	CAAGCAGAAGACGGCATACGAGATgtaactggccGTGACTGGAGTTCAGACGTGT
GGCCGAATGG	index_10nt_950	CAAGCAGAAGACGGCATACGAGATccattcggccGTGACTGGAGTTCAGACGTGT
GGCCGCGCAG	index_10nt_951	CAAGCAGAAGACGGCATACGAGATctgcgcggccGTGACTGGAGTTCAGACGTGT
GGCCGGTATT	index_10nt_952	CAAGCAGAAGACGGCATACGAGATaataccggccGTGACTGGAGTTCAGACGTGT
GGCCTATCTC	index_10nt_953	CAAGCAGAAGACGGCATACGAGATgagataggccGTGACTGGAGTTCAGACGTGT
GGCCTTCAGC	index_10nt_954	CAAGCAGAAGACGGCATACGAGATgctgaaggccGTGACTGGAGTTCAGACGTGT
GGCGATCTTA	index_10nt_955	CAAGCAGAAGACGGCATACGAGATtaagatcgccGTGACTGGAGTTCAGACGTGT
GGCGCGGACC	index_10nt_956	CAAGCAGAAGACGGCATACGAGATggtccgcgccGTGACTGGAGTTCAGACGTGT
GGCGCTACCG	index_10nt_957	CAAGCAGAAGACGGCATACGAGATcggtagcgccGTGACTGGAGTTCAGACGTGT
GGCGGAGCCA	index_10nt_958	CAAGCAGAAGACGGCATACGAGATtggctccgccGTGACTGGAGTTCAGACGTGT
GGCGTCGAGT	index_10nt_959	CAAGCAGAAGACGGCATACGAGATactcgacgccGTGACTGGAGTTCAGACGTGT
GGCTGGTCGC	index_10nt_960	CAAGCAGAAGACGGCATACGAGATgcgaccagccGTGACTGGAGTTCAGACGTGT
GGCTTCTGAT	index_10nt_961	CAAGCAGAAGACGGCATACGAGATatcagaagccGTGACTGGAGTTCAGACGTGT
GGTAAGGATT	index_10nt_962	CAAGCAGAAGACGGCATACGAGATaatccttaccGTGACTGGAGTTCAGACGTGT
GGTAATGCAG	index_10nt_963	CAAGCAGAAGACGGCATACGAGATctgcattaccGTGACTGGAGTTCAGACGTGT
GGTACGGTCG	index_10nt_964	CAAGCAGAAGACGGCATACGAGATcgaccgtaccGTGACTGGAGTTCAGACGTGT
GGTAGGTTAA	index_10nt_965	CAAGCAGAAGACGGCATACGAGATttaacctaccGTGACTGGAGTTCAGACGTGT
GGTATATACC	index_10nt_966	CAAGCAGAAGACGGCATACGAGATggtatataccGTGACTGGAGTTCAGACGTGT
GGTATCCAAT	index_10nt_967	CAAGCAGAAGACGGCATACGAGATattggataccGTGACTGGAGTTCAGACGTGT
GGTCAGACGC	index_10nt_968	CAAGCAGAAGACGGCATACGAGATgcgtctgaccGTGACTGGAGTTCAGACGTGT
GGTCCAAGCT	index_10nt_969	CAAGCAGAAGACGGCATACGAGATagcttggaccGTGACTGGAGTTCAGACGTGT
GGTCCAGAAG	index_10nt_970	CAAGCAGAAGACGGCATACGAGATcttctggaccGTGACTGGAGTTCAGACGTGT
GGTCTGGCTG	index_10nt_971	CAAGCAGAAGACGGCATACGAGATcagccagaccGTGACTGGAGTTCAGACGTGT
GGTTAAGTAT	index_10nt_972	CAAGCAGAAGACGGCATACGAGATatacttaaccGTGACTGGAGTTCAGACGTGT
GGTTAGTCCG	index_10nt_973	CAAGCAGAAGACGGCATACGAGATcggactaaccGTGACTGGAGTTCAGACGTGT
GGTTATTAGT	index_10nt_974	CAAGCAGAAGACGGCATACGAGATactaataaccGTGACTGGAGTTCAGACGTGT
GGTTCCAATG	index_10nt_975	CAAGCAGAAGACGGCATACGAGATcattggaaccGTGACTGGAGTTCAGACGTGT
GGTTCCTTGC	index_10nt_976	CAAGCAGAAGACGGCATACGAGATgcaaggaaccGTGACTGGAGTTCAGACGTGT
GGTTGACGAG	index_10nt_977	CAAGCAGAAGACGGCATACGAGATctcgtcaaccGTGACTGGAGTTCAGACGTGT
GGTTGGATCT	index_10nt_978	CAAGCAGAAGACGGCATACGAGATagatccaaccGTGACTGGAGTTCAGACGTGT
GTAAGCTGGA	index_10nt_979	CAAGCAGAAGACGGCATACGAGATtccagcttacGTGACTGGAGTTCAGACGTGT
GTAAGGTCTT	index_10nt_980	CAAGCAGAAGACGGCATACGAGATaagaccttacGTGACTGGAGTTCAGACGTGT
GTACCTCTCA	index_10nt_981	CAAGCAGAAGACGGCATACGAGATtgagaggtacGTGACTGGAGTTCAGACGTGT
GTACGAGGAA	index_10nt_982	CAAGCAGAAGACGGCATACGAGATttcctcgtacGTGACTGGAGTTCAGACGTGT
GTACTCTGAC	index_10nt_983	CAAGCAGAAGACGGCATACGAGATgtcagagtacGTGACTGGAGTTCAGACGTGT
GTACTGGAGC	index_10nt_984	CAAGCAGAAGACGGCATACGAGATgctccagtacGTGACTGGAGTTCAGACGTGT
GTAGAGATCG	index_10nt_985	CAAGCAGAAGACGGCATACGAGATcgatctctacGTGACTGGAGTTCAGACGTGT
GTAGCGTAGG	index_10nt_986	CAAGCAGAAGACGGCATACGAGATcctacgctacGTGACTGGAGTTCAGACGTGT
GTAGCTATTC	index_10nt_987	CAAGCAGAAGACGGCATACGAGATgaatagctacGTGACTGGAGTTCAGACGTGT
GTAGTTCTAG	index_10nt_988	CAAGCAGAAGACGGCATACGAGATctagaactacGTGACTGGAGTTCAGACGTGT
GTATACGCAG	index_10nt_989	CAAGCAGAAGACGGCATACGAGATctgcgtatacGTGACTGGAGTTCAGACGTGT
GTATAGTTAA	index_10nt_990	CAAGCAGAAGACGGCATACGAGATttaactatacGTGACTGGAGTTCAGACGTGT
GTATCATATT	index_10nt_991	CAAGCAGAAGACGGCATACGAGATaatatgatacGTGACTGGAGTTCAGACGTGT
GTATCGCGAT	index_10nt_992	CAAGCAGAAGACGGCATACGAGATatcgcgatacGTGACTGGAGTTCAGACGTGT
GTATGGCTTC	index_10nt_993	CAAGCAGAAGACGGCATACGAGATgaagccatacGTGACTGGAGTTCAGACGTGT
GTCCGGCTCG	index_10nt_994	CAAGCAGAAGACGGCATACGAGATcgagccggacGTGACTGGAGTTCAGACGTGT
GTCCTAAGCC	index_10nt_995	CAAGCAGAAGACGGCATACGAGATggcttaggacGTGACTGGAGTTCAGACGTGT
GTCGAACGCG	index_10nt_996	CAAGCAGAAGACGGCATACGAGATcgcgttcgacGTGACTGGAGTTCAGACGTGT
GTCGAATAGT	index_10nt_997	CAAGCAGAAGACGGCATACGAGATactattcgacGTGACTGGAGTTCAGACGTGT
GTCGGCGTAC	index_10nt_998	CAAGCAGAAGACGGCATACGAGATgtacgccgacGTGACTGGAGTTCAGACGTGT
GTCGGTCGTT	index_10nt_999	CAAGCAGAAGACGGCATACGAGATaacgaccgacGTGACTGGAGTTCAGACGTGT
GTCGTAGAAG	index_10nt_1000	CAAGCAGAAGACGGCATACGAGATcttctacgacGTGACTGGAGTTCAGACGTGT
GTCTAAGTCC	index_10nt_1001	CAAGCAGAAGACGGCATACGAGATggacttagacGTGACTGGAGTTCAGACGTGT
GTCTCATGAC	index_10nt_1002	CAAGCAGAAGACGGCATACGAGATgtcatgagacGTGACTGGAGTTCAGACGTGT
GTCTCTTACG	index_10nt_1003	CAAGCAGAAGACGGCATACGAGATcgtaagagacGTGACTGGAGTTCAGACGTGT
GTCTTCATCT	index_10nt_1004	CAAGCAGAAGACGGCATACGAGATagatgaagacGTGACTGGAGTTCAGACGTGT
GTCTTCCAAC	index_10nt_1005	CAAGCAGAAGACGGCATACGAGATgttggaagacGTGACTGGAGTTCAGACGTGT
GTTAACCTAC	index_10nt_1006	CAAGCAGAAGACGGCATACGAGATgtaggttaacGTGACTGGAGTTCAGACGTGT
GTTACGAGTT	index_10nt_1007	CAAGCAGAAGACGGCATACGAGATaactcgtaacGTGACTGGAGTTCAGACGTGT
GTTACGCAAG	index_10nt_1008	CAAGCAGAAGACGGCATACGAGATcttgcgtaacGTGACTGGAGTTCAGACGTGT
GTTAGAGAGA	index_10nt_1009	CAAGCAGAAGACGGCATACGAGATtctctctaacGTGACTGGAGTTCAGACGTGT
GTTAGCAGCC	index_10nt_1010	CAAGCAGAAGACGGCATACGAGATggctgctaacGTGACTGGAGTTCAGACGTGT
GTTATACGGT	index_10nt_1011	CAAGCAGAAGACGGCATACGAGATaccgtataacGTGACTGGAGTTCAGACGTGT
GTTATCGACG	index_10nt_1012	CAAGCAGAAGACGGCATACGAGATcgtcgataacGTGACTGGAGTTCAGACGTGT
GTTATTATGC	index_10nt_1013	CAAGCAGAAGACGGCATACGAGATgcataataacGTGACTGGAGTTCAGACGTGT
GTTCAATTCG	index_10nt_1014	CAAGCAGAAGACGGCATACGAGATcgaattgaacGTGACTGGAGTTCAGACGTGT
GTTCATATAT	index_10nt_1015	CAAGCAGAAGACGGCATACGAGATatatatgaacGTGACTGGAGTTCAGACGTGT
GTTCCAGCTC	index_10nt_1016	CAAGCAGAAGACGGCATACGAGATgagctggaacGTGACTGGAGTTCAGACGTGT
GTTCGTACCG	index_10nt_1017	CAAGCAGAAGACGGCATACGAGATcggtacgaacGTGACTGGAGTTCAGACGTGT
GTTCTGAACT	index_10nt_1018	CAAGCAGAAGACGGCATACGAGATagttcagaacGTGACTGGAGTTCAGACGTGT
GTTCTGCGTA	index_10nt_1019	CAAGCAGAAGACGGCATACGAGATtacgcagaacGTGACTGGAGTTCAGACGTGT
GTTGAAGGAC	index_10nt_1020	CAAGCAGAAGACGGCATACGAGATgtccttcaacGTGACTGGAGTTCAGACGTGT
GTTGCAACGT	index_10nt_1021	CAAGCAGAAGACGGCATACGAGATacgttgcaacGTGACTGGAGTTCAGACGTGT
GTTGCCTAAC	index_10nt_1022	CAAGCAGAAGACGGCATACGAGATgttaggcaacGTGACTGGAGTTCAGACGTGT
GTTGGTAGAA	index_10nt_1023	CAAGCAGAAGACGGCATACGAGATttctaccaacGTGACTGGAGTTCAGACGTGT
TAACCGTCAT	index_10nt_1024	CAAGCAGAAGACGGCATACGAGATatgacggttaGTGACTGGAGTTCAGACGTGT
TAACCTTGGC	index_10nt_1025	CAAGCAGAAGACGGCATACGAGATgccaaggttaGTGACTGGAGTTCAGACGTGT
TAACGACTTC	index_10nt_1026	CAAGCAGAAGACGGCATACGAGATgaagtcgttaGTGACTGGAGTTCAGACGTGT
TAACGCGCCG	index_10nt_1027	CAAGCAGAAGACGGCATACGAGATcggcgcgttaGTGACTGGAGTTCAGACGTGT
TAACTCCATG	index_10nt_1028	CAAGCAGAAGACGGCATACGAGATcatggagttaGTGACTGGAGTTCAGACGTGT
TAACTTAGCT	index_10nt_1029	CAAGCAGAAGACGGCATACGAGATagctaagttaGTGACTGGAGTTCAGACGTGT
TAAGATTGCG	index_10nt_1030	CAAGCAGAAGACGGCATACGAGATcgcaatcttaGTGACTGGAGTTCAGACGTGT
TAAGCGCGTT	index_10nt_1031	CAAGCAGAAGACGGCATACGAGATaacgcgcttaGTGACTGGAGTTCAGACGTGT
TAAGCGGCGC	index_10nt_1032	CAAGCAGAAGACGGCATACGAGATgcgccgcttaGTGACTGGAGTTCAGACGTGT
TAAGGATGAA	index_10nt_1033	CAAGCAGAAGACGGCATACGAGATttcatccttaGTGACTGGAGTTCAGACGTGT
TAAGTATCCT	index_10nt_1034	CAAGCAGAAGACGGCATACGAGATaggatacttaGTGACTGGAGTTCAGACGTGT
TAAGTCTTAC	index_10nt_1035	CAAGCAGAAGACGGCATACGAGATgtaagacttaGTGACTGGAGTTCAGACGTGT
TAAGTTGACC	index_10nt_1036	CAAGCAGAAGACGGCATACGAGATggtcaacttaGTGACTGGAGTTCAGACGTGT
TAATAGGAAG	index_10nt_1037	CAAGCAGAAGACGGCATACGAGATcttcctattaGTGACTGGAGTTCAGACGTGT
TAATATCCGC	index_10nt_1038	CAAGCAGAAGACGGCATACGAGATgcggatattaGTGACTGGAGTTCAGACGTGT
TAATCAGGCC	index_10nt_1039	CAAGCAGAAGACGGCATACGAGATggcctgattaGTGACTGGAGTTCAGACGTGT
TAATCCAATC	index_10nt_1040	CAAGCAGAAGACGGCATACGAGATgattggattaGTGACTGGAGTTCAGACGTGT
TAATGGAGAT	index_10nt_1041	CAAGCAGAAGACGGCATACGAGATatctccattaGTGACTGGAGTTCAGACGTGT
TAATGGTAGC	index_10nt_1042	CAAGCAGAAGACGGCATACGAGATgctaccattaGTGACTGGAGTTCAGACGTGT
TAATTCATCG	index_10nt_1043	CAAGCAGAAGACGGCATACGAGATcgatgaattaGTGACTGGAGTTCAGACGTGT
TACCGAACGT	index_10nt_1044	CAAGCAGAAGACGGCATACGAGATacgttcggtaGTGACTGGAGTTCAGACGTGT
TACCGGTCTG	index_10nt_1045	CAAGCAGAAGACGGCATACGAGATcagaccggtaGTGACTGGAGTTCAGACGTGT
TACCTAGGAA	index_10nt_1046	CAAGCAGAAGACGGCATACGAGATttcctaggtaGTGACTGGAGTTCAGACGTGT
TACCTGCTCT	index_10nt_1047	CAAGCAGAAGACGGCATACGAGATagagcaggtaGTGACTGGAGTTCAGACGTGT
TACCTTGCGC	index_10nt_1048	CAAGCAGAAGACGGCATACGAGATgcgcaaggtaGTGACTGGAGTTCAGACGTGT
TACGAACGGC	index_10nt_1049	CAAGCAGAAGACGGCATACGAGATgccgttcgtaGTGACTGGAGTTCAGACGTGT
TACGAAGACT	index_10nt_1050	CAAGCAGAAGACGGCATACGAGATagtcttcgtaGTGACTGGAGTTCAGACGTGT
TACGACGGAG	index_10nt_1051	CAAGCAGAAGACGGCATACGAGATctccgtcgtaGTGACTGGAGTTCAGACGTGT
TACGAGTTGG	index_10nt_1052	CAAGCAGAAGACGGCATACGAGATccaactcgtaGTGACTGGAGTTCAGACGTGT
TACGATCCTG	index_10nt_1053	CAAGCAGAAGACGGCATACGAGATcaggatcgtaGTGACTGGAGTTCAGACGTGT
TACGCCGCTT	index_10nt_1054	CAAGCAGAAGACGGCATACGAGATaagcggcgtaGTGACTGGAGTTCAGACGTGT
TACGCGTAAC	index_10nt_1055	CAAGCAGAAGACGGCATACGAGATgttacgcgtaGTGACTGGAGTTCAGACGTGT
TACTCTCGAC	index_10nt_1056	CAAGCAGAAGACGGCATACGAGATgtcgagagtaGTGACTGGAGTTCAGACGTGT
TACTCTTCGG	index_10nt_1057	CAAGCAGAAGACGGCATACGAGATccgaagagtaGTGACTGGAGTTCAGACGTGT
TACTGATAAT	index_10nt_1058	CAAGCAGAAGACGGCATACGAGATattatcagtaGTGACTGGAGTTCAGACGTGT
TACTGCGGTC	index_10nt_1059	CAAGCAGAAGACGGCATACGAGATgaccgcagtaGTGACTGGAGTTCAGACGTGT
TACTTCAGGA	index_10nt_1060	CAAGCAGAAGACGGCATACGAGATtcctgaagtaGTGACTGGAGTTCAGACGTGT
TAGAACCTGG	index_10nt_1061	CAAGCAGAAGACGGCATACGAGATccaggttctaGTGACTGGAGTTCAGACGTGT
TAGAGAATAC	index_10nt_1062	CAAGCAGAAGACGGCATACGAGATgtattctctaGTGACTGGAGTTCAGACGTGT
TAGAGGCGTC	index_10nt_1063	CAAGCAGAAGACGGCATACGAGATgacgcctctaGTGACTGGAGTTCAGACGTGT
TAGAGTTGGT	index_10nt_1064	CAAGCAGAAGACGGCATACGAGATaccaactctaGTGACTGGAGTTCAGACGTGT
TAGATCGAAG	index_10nt_1065	CAAGCAGAAGACGGCATACGAGATcttcgatctaGTGACTGGAGTTCAGACGTGT
TAGCAGTTAA	index_10nt_1066	CAAGCAGAAGACGGCATACGAGATttaactgctaGTGACTGGAGTTCAGACGTGT
TAGCCAAGCG	index_10nt_1067	CAAGCAGAAGACGGCATACGAGATcgcttggctaGTGACTGGAGTTCAGACGTGT
TAGGAGAACC	index_10nt_1068	CAAGCAGAAGACGGCATACGAGATggttctcctaGTGACTGGAGTTCAGACGTGT
TAGGCAACGA	index_10nt_1069	CAAGCAGAAGACGGCATACGAGATtcgttgcctaGTGACTGGAGTTCAGACGTGT
TAGGCGATTG	index_10nt_1070	CAAGCAGAAGACGGCATACGAGATcaatcgcctaGTGACTGGAGTTCAGACGTGT
TAGGCTCTGC	index_10nt_1071	CAAGCAGAAGACGGCATACGAGATgcagagcctaGTGACTGGAGTTCAGACGTGT
TAGTAAGTTG	index_10nt_1072	CAAGCAGAAGACGGCATACGAGATcaacttactaGTGACTGGAGTTCAGACGTGT
TAGTATCATT	index_10nt_1073	CAAGCAGAAGACGGCATACGAGATaatgatactaGTGACTGGAGTTCAGACGTGT
TAGTCGGCTA	index_10nt_1074	CAAGCAGAAGACGGCATACGAGATtagccgactaGTGACTGGAGTTCAGACGTGT
TAGTTAGCGT	index_10nt_1075	CAAGCAGAAGACGGCATACGAGATacgctaactaGTGACTGGAGTTCAGACGTGT
TATAGCTACG	index_10nt_1076	CAAGCAGAAGACGGCATACGAGATcgtagctataGTGACTGGAGTTCAGACGTGT
TATAGTTCTC	index_10nt_1077	CAAGCAGAAGACGGCATACGAGATgagaactataGTGACTGGAGTTCAGACGTGT
TATATTGGAC	index_10nt_1078	CAAGCAGAAGACGGCATACGAGATgtccaatataGTGACTGGAGTTCAGACGTGT
TATCCTAATG	index_10nt_1079	CAAGCAGAAGACGGCATACGAGATcattaggataGTGACTGGAGTTCAGACGTGT
TATCTGCAGC	index_10nt_1080	CAAGCAGAAGACGGCATACGAGATgctgcagataGTGACTGGAGTTCAGACGTGT
TATGCGAGCA	index_10nt_1081	CAAGCAGAAGACGGCATACGAGATtgctcgcataGTGACTGGAGTTCAGACGTGT
TATGCGCCAG	index_10nt_1082	CAAGCAGAAGACGGCATACGAGATctggcgcataGTGACTGGAGTTCAGACGTGT
TATGGCAGAC	index_10nt_1083	CAAGCAGAAGACGGCATACGAGATgtctgccataGTGACTGGAGTTCAGACGTGT
TATGGTAAGA	index_10nt_1084	CAAGCAGAAGACGGCATACGAGATtcttaccataGTGACTGGAGTTCAGACGTGT
TATTAACGAT	index_10nt_1085	CAAGCAGAAGACGGCATACGAGATatcgttaataGTGACTGGAGTTCAGACGTGT
TATTATATCT	index_10nt_1086	CAAGCAGAAGACGGCATACGAGATagatataataGTGACTGGAGTTCAGACGTGT
TATTCAATGG	index_10nt_1087	CAAGCAGAAGACGGCATACGAGATccattgaataGTGACTGGAGTTCAGACGTGT
TATTGAGCAG	index_10nt_1088	CAAGCAGAAGACGGCATACGAGATctgctcaataGTGACTGGAGTTCAGACGTGT
TATTGGCTCG	index_10nt_1089	CAAGCAGAAGACGGCATACGAGATcgagccaataGTGACTGGAGTTCAGACGTGT
TCAACGCAAC	index_10nt_1090	CAAGCAGAAGACGGCATACGAGATgttgcgttgaGTGACTGGAGTTCAGACGTGT
TCAAGAGAGG	index_10nt_1091	CAAGCAGAAGACGGCATACGAGATcctctcttgaGTGACTGGAGTTCAGACGTGT
TCAAGTATAA	index_10nt_1092	CAAGCAGAAGACGGCATACGAGATttatacttgaGTGACTGGAGTTCAGACGTGT
TCAAGTCGCT	index_10nt_1093	CAAGCAGAAGACGGCATACGAGATagcgacttgaGTGACTGGAGTTCAGACGTGT
TCAATGCTGG	index_10nt_1094	CAAGCAGAAGACGGCATACGAGATccagcattgaGTGACTGGAGTTCAGACGTGT
TCAATTACGC	index_10nt_1095	CAAGCAGAAGACGGCATACGAGATgcgtaattgaGTGACTGGAGTTCAGACGTGT
TCAGAACCAA	index_10nt_1096	CAAGCAGAAGACGGCATACGAGATttggttctgaGTGACTGGAGTTCAGACGTGT
TCAGAGTATA	index_10nt_1097	CAAGCAGAAGACGGCATACGAGATtatactctgaGTGACTGGAGTTCAGACGTGT
TCAGATCTCC	index_10nt_1098	CAAGCAGAAGACGGCATACGAGATggagatctgaGTGACTGGAGTTCAGACGTGT
TCAGCAGTCG	index_10nt_1099	CAAGCAGAAGACGGCATACGAGATcgactgctgaGTGACTGGAGTTCAGACGTGT
TCAGCATAAT	index_10nt_1100	CAAGCAGAAGACGGCATACGAGATattatgctgaGTGACTGGAGTTCAGACGTGT
TCAGGCAGTT	index_10nt_1101	CAAGCAGAAGACGGCATACGAGATaactgcctgaGTGACTGGAGTTCAGACGTGT
TCAGTCTACG	index_10nt_1102	CAAGCAGAAGACGGCATACGAGATcgtagactgaGTGACTGGAGTTCAGACGTGT
TCATACTTGC	index_10nt_1103	CAAGCAGAAGACGGCATACGAGATgcaagtatgaGTGACTGGAGTTCAGACGTGT
TCATAGGTCT	index_10nt_1104	CAAGCAGAAGACGGCATACGAGATagacctatgaGTGACTGGAGTTCAGACGTGT
TCATCAGCTT	index_10nt_1105	CAAGCAGAAGACGGCATACGAGATaagctgatgaGTGACTGGAGTTCAGACGTGT
TCATCCTGAG	index_10nt_1106	CAAGCAGAAGACGGCATACGAGATctcaggatgaGTGACTGGAGTTCAGACGTGT
TCATCTCAGG	index_10nt_1107	CAAGCAGAAGACGGCATACGAGATcctgagatgaGTGACTGGAGTTCAGACGTGT
TCATGCTCCT	index_10nt_1108	CAAGCAGAAGACGGCATACGAGATaggagcatgaGTGACTGGAGTTCAGACGTGT
TCATGGAATG	index_10nt_1109	CAAGCAGAAGACGGCATACGAGATcattccatgaGTGACTGGAGTTCAGACGTGT
TCATTACGGC	index_10nt_1110	CAAGCAGAAGACGGCATACGAGATgccgtaatgaGTGACTGGAGTTCAGACGTGT
TCCAACGGCT	index_10nt_1111	CAAGCAGAAGACGGCATACGAGATagccgttggaGTGACTGGAGTTCAGACGTGT
TCCAAGACTT	index_10nt_1112	CAAGCAGAAGACGGCATACGAGATaagtcttggaGTGACTGGAGTTCAGACGTGT
TCCAGAGTCC	index_10nt_1113	CAAGCAGAAGACGGCATACGAGATggactctggaGTGACTGGAGTTCAGACGTGT
TCCAGCATTG	index_10nt_1114	CAAGCAGAAGACGGCATACGAGATcaatgctggaGTGACTGGAGTTCAGACGTGT
TCCATCCAGT	index_10nt_1115	CAAGCAGAAGACGGCATACGAGATactggatggaGTGACTGGAGTTCAGACGTGT
TCCATGGCGA	index_10nt_1116	CAAGCAGAAGACGGCATACGAGATtcgccatggaGTGACTGGAGTTCAGACGTGT
TCCGCCAGCC	index_10nt_1117	CAAGCAGAAGACGGCATACGAGATggctggcggaGTGACTGGAGTTCAGACGTGT
TCCGCTGAGT	index_10nt_1118	CAAGCAGAAGACGGCATACGAGATactcagcggaGTGACTGGAGTTCAGACGTGT
TCCGGCCTGC	index_10nt_1119	CAAGCAGAAGACGGCATACGAGATgcaggccggaGTGACTGGAGTTCAGACGTGT
TCCGGTTAAG	index_10nt_1120	CAAGCAGAAGACGGCATACGAGATcttaaccggaGTGACTGGAGTTCAGACGTGT
TCCGTAAGAG	index_10nt_1121	CAAGCAGAAGACGGCATACGAGATctcttacggaGTGACTGGAGTTCAGACGTGT
TCCGTACCTT	index_10nt_1122	CAAGCAGAAGACGGCATACGAGATaaggtacggaGTGACTGGAGTTCAGACGTGT
TCCGTCGAAC	index_10nt_1123	CAAGCAGAAGACGGCATACGAGATgttcgacggaGTGACTGGAGTTCAGACGTGT
TCCGTTGCCG	index_10nt_1124	CAAGCAGAAGACGGCATACGAGATcggcaacggaGTGACTGGAGTTCAGACGTGT
TCCTAGCTAC	index_10nt_1125	CAAGCAGAAGACGGCATACGAGATgtagctaggaGTGACTGGAGTTCAGACGTGT
TCCTATACGA	index_10nt_1126	CAAGCAGAAGACGGCATACGAGATtcgtataggaGTGACTGGAGTTCAGACGTGT
TCCTATTACT	index_10nt_1127	CAAGCAGAAGACGGCATACGAGATagtaataggaGTGACTGGAGTTCAGACGTGT
TCCTGATCTC	index_10nt_1128	CAAGCAGAAGACGGCATACGAGATgagatcaggaGTGACTGGAGTTCAGACGTGT
TCCTTAATCA	index_10nt_1129	CAAGCAGAAGACGGCATACGAGATtgattaaggaGTGACTGGAGTTCAGACGTGT
TCGAACTAAC	index_10nt_1130	CAAGCAGAAGACGGCATACGAGATgttagttcgaGTGACTGGAGTTCAGACGTGT
TCGAAGATAG	index_10nt_1131	CAAGCAGAAGACGGCATACGAGATctatcttcgaGTGACTGGAGTTCAGACGTGT
TCGAGCTGCA	index_10nt_1132	CAAGCAGAAGACGGCATACGAGATtgcagctcgaGTGACTGGAGTTCAGACGTGT
TCGAGGTCGG	index_10nt_1133	CAAGCAGAAGACGGCATACGAGATccgacctcgaGTGACTGGAGTTCAGACGTGT
TCGATGAGCC	index_10nt_1134	CAAGCAGAAGACGGCATACGAGATggctcatcgaGTGACTGGAGTTCAGACGTGT
TCGCCGTAGT	index_10nt_1135	CAAGCAGAAGACGGCATACGAGATactacggcgaGTGACTGGAGTTCAGACGTGT
TCGCCTGCAA	index_10nt_1136	CAAGCAGAAGACGGCATACGAGATttgcaggcgaGTGACTGGAGTTCAGACGTGT
TCGCGAACTG	index_10nt_1137	CAAGCAGAAGACGGCATACGAGATcagttcgcgaGTGACTGGAGTTCAGACGTGT
TCGCGCGCGC	index_10nt_1138	CAAGCAGAAGACGGCATACGAGATgcgcgcgcgaGTGACTGGAGTTCAGACGTGT
TCGCGGCGAG	index_10nt_1139	CAAGCAGAAGACGGCATACGAGATctcgccgcgaGTGACTGGAGTTCAGACGTGT
TCGCTAGACC	index_10nt_1140	CAAGCAGAAGACGGCATACGAGATggtctagcgaGTGACTGGAGTTCAGACGTGT
TCGCTCAGGT	index_10nt_1141	CAAGCAGAAGACGGCATACGAGATacctgagcgaGTGACTGGAGTTCAGACGTGT
TCGCTGGTAT	index_10nt_1142	CAAGCAGAAGACGGCATACGAGATataccagcgaGTGACTGGAGTTCAGACGTGT
TCGGACCATG	index_10nt_1143	CAAGCAGAAGACGGCATACGAGATcatggtccgaGTGACTGGAGTTCAGACGTGT
TCGTATTCAG	index_10nt_1144	CAAGCAGAAGACGGCATACGAGATctgaatacgaGTGACTGGAGTTCAGACGTGT
TCGTCATTAC	index_10nt_1145	CAAGCAGAAGACGGCATACGAGATgtaatgacgaGTGACTGGAGTTCAGACGTGT
TCGTCTCTCT	index_10nt_1146	CAAGCAGAAGACGGCATACGAGATagagagacgaGTGACTGGAGTTCAGACGTGT
TCGTTCCTAA	index_10nt_1147	CAAGCAGAAGACGGCATACGAGATttaggaacgaGTGACTGGAGTTCAGACGTGT
TCTAAGGACG	index_10nt_1148	CAAGCAGAAGACGGCATACGAGATcgtccttagaGTGACTGGAGTTCAGACGTGT
TCTACTGGTT	index_10nt_1149	CAAGCAGAAGACGGCATACGAGATaaccagtagaGTGACTGGAGTTCAGACGTGT
TCTACTTACC	index_10nt_1150	CAAGCAGAAGACGGCATACGAGATggtaagtagaGTGACTGGAGTTCAGACGTGT
TCTAGATGAT	index_10nt_1151	CAAGCAGAAGACGGCATACGAGATatcatctagaGTGACTGGAGTTCAGACGTGT
TCTATAGTAG	index_10nt_1152	CAAGCAGAAGACGGCATACGAGATctactatagaGTGACTGGAGTTCAGACGTGT
TCTCAAGCAT	index_10nt_1153	CAAGCAGAAGACGGCATACGAGATatgcttgagaGTGACTGGAGTTCAGACGTGT
TCTCATCTAG	index_10nt_1154	CAAGCAGAAGACGGCATACGAGATctagatgagaGTGACTGGAGTTCAGACGTGT
TCTCCAAGTC	index_10nt_1155	CAAGCAGAAGACGGCATACGAGATgacttggagaGTGACTGGAGTTCAGACGTGT
TCTCGCCGCC	index_10nt_1156	CAAGCAGAAGACGGCATACGAGATggcggcgagaGTGACTGGAGTTCAGACGTGT
TCTCGGTAAC	index_10nt_1157	CAAGCAGAAGACGGCATACGAGATgttaccgagaGTGACTGGAGTTCAGACGTGT
TCTCTTATCC	index_10nt_1158	CAAGCAGAAGACGGCATACGAGATggataagagaGTGACTGGAGTTCAGACGTGT
TCTCTTCATT	index_10nt_1159	CAAGCAGAAGACGGCATACGAGATaatgaagagaGTGACTGGAGTTCAGACGTGT
TCTGCGAATT	index_10nt_1160	CAAGCAGAAGACGGCATACGAGATaattcgcagaGTGACTGGAGTTCAGACGTGT
TCTGGACGGA	index_10nt_1161	CAAGCAGAAGACGGCATACGAGATtccgtccagaGTGACTGGAGTTCAGACGTGT
TCTGGTAGCG	index_10nt_1162	CAAGCAGAAGACGGCATACGAGATcgctaccagaGTGACTGGAGTTCAGACGTGT
TCTTAAGATC	index_10nt_1163	CAAGCAGAAGACGGCATACGAGATgatcttaagaGTGACTGGAGTTCAGACGTGT
TCTTAGCAGT	index_10nt_1164	CAAGCAGAAGACGGCATACGAGATactgctaagaGTGACTGGAGTTCAGACGTGT
TCTTCGCTTA	index_10nt_1165	CAAGCAGAAGACGGCATACGAGATtaagcgaagaGTGACTGGAGTTCAGACGTGT
TGAACCAAGA	index_10nt_1166	CAAGCAGAAGACGGCATACGAGATtcttggttcaGTGACTGGAGTTCAGACGTGT
TGAACCTTCC	index_10nt_1167	CAAGCAGAAGACGGCATACGAGATggaaggttcaGTGACTGGAGTTCAGACGTGT
TGAACGCGCG	index_10nt_1168	CAAGCAGAAGACGGCATACGAGATcgcgcgttcaGTGACTGGAGTTCAGACGTGT
TGAACGTCTA	index_10nt_1169	CAAGCAGAAGACGGCATACGAGATtagacgttcaGTGACTGGAGTTCAGACGTGT
TGAAGATGGC	index_10nt_1170	CAAGCAGAAGACGGCATACGAGATgccatcttcaGTGACTGGAGTTCAGACGTGT
TGACCAATAT	index_10nt_1171	CAAGCAGAAGACGGCATACGAGATatattggtcaGTGACTGGAGTTCAGACGTGT
TGACCTGCGG	index_10nt_1172	CAAGCAGAAGACGGCATACGAGATccgcaggtcaGTGACTGGAGTTCAGACGTGT
TGACCTTATT	index_10nt_1173	CAAGCAGAAGACGGCATACGAGATaataaggtcaGTGACTGGAGTTCAGACGTGT
TGACGCTGAT	index_10nt_1174	CAAGCAGAAGACGGCATACGAGATatcagcgtcaGTGACTGGAGTTCAGACGTGT
TGACTATGCG	index_10nt_1175	CAAGCAGAAGACGGCATACGAGATcgcatagtcaGTGACTGGAGTTCAGACGTGT
TGAGAAGCGT	index_10nt_1176	CAAGCAGAAGACGGCATACGAGATacgcttctcaGTGACTGGAGTTCAGACGTGT
TGAGATGGTC	index_10nt_1177	CAAGCAGAAGACGGCATACGAGATgaccatctcaGTGACTGGAGTTCAGACGTGT
TGAGCCGACT	index_10nt_1178	CAAGCAGAAGACGGCATACGAGATagtcggctcaGTGACTGGAGTTCAGACGTGT
TGAGGCCTCG	index_10nt_1179	CAAGCAGAAGACGGCATACGAGATcgaggcctcaGTGACTGGAGTTCAGACGTGT
TGATATACTT	index_10nt_1180	CAAGCAGAAGACGGCATACGAGATaagtatatcaGTGACTGGAGTTCAGACGTGT
TGATCGCTGC	index_10nt_1181	CAAGCAGAAGACGGCATACGAGATgcagcgatcaGTGACTGGAGTTCAGACGTGT
TGATCTGGAT	index_10nt_1182	CAAGCAGAAGACGGCATACGAGATatccagatcaGTGACTGGAGTTCAGACGTGT
TGATGCAGCA	index_10nt_1183	CAAGCAGAAGACGGCATACGAGATtgctgcatcaGTGACTGGAGTTCAGACGTGT
TGATGCGTAC	index_10nt_1184	CAAGCAGAAGACGGCATACGAGATgtacgcatcaGTGACTGGAGTTCAGACGTGT
TGATTAATTC	index_10nt_1185	CAAGCAGAAGACGGCATACGAGATgaattaatcaGTGACTGGAGTTCAGACGTGT
TGATTCTCAA	index_10nt_1186	CAAGCAGAAGACGGCATACGAGATttgagaatcaGTGACTGGAGTTCAGACGTGT
TGATTGGCCG	index_10nt_1187	CAAGCAGAAGACGGCATACGAGATcggccaatcaGTGACTGGAGTTCAGACGTGT
TGCAAGATCC	index_10nt_1188	CAAGCAGAAGACGGCATACGAGATggatcttgcaGTGACTGGAGTTCAGACGTGT
TGCAATTGAA	index_10nt_1189	CAAGCAGAAGACGGCATACGAGATttcaattgcaGTGACTGGAGTTCAGACGTGT
TGCAGGCTAT	index_10nt_1190	CAAGCAGAAGACGGCATACGAGATatagcctgcaGTGACTGGAGTTCAGACGTGT
TGCATAGAGC	index_10nt_1191	CAAGCAGAAGACGGCATACGAGATgctctatgcaGTGACTGGAGTTCAGACGTGT
TGCATCGCAT	index_10nt_1192	CAAGCAGAAGACGGCATACGAGATatgcgatgcaGTGACTGGAGTTCAGACGTGT
TGCATGCGTA	index_10nt_1193	CAAGCAGAAGACGGCATACGAGATtacgcatgcaGTGACTGGAGTTCAGACGTGT
TGCCAATCGG	index_10nt_1194	CAAGCAGAAGACGGCATACGAGATccgattggcaGTGACTGGAGTTCAGACGTGT
TGCCAGAGGT	index_10nt_1195	CAAGCAGAAGACGGCATACGAGATacctctggcaGTGACTGGAGTTCAGACGTGT
TGCCAGCATC	index_10nt_1196	CAAGCAGAAGACGGCATACGAGATgatgctggcaGTGACTGGAGTTCAGACGTGT
TGCCGCTAGA	index_10nt_1197	CAAGCAGAAGACGGCATACGAGATtctagcggcaGTGACTGGAGTTCAGACGTGT
TGCCGTAACC	index_10nt_1198	CAAGCAGAAGACGGCATACGAGATggttacggcaGTGACTGGAGTTCAGACGTGT
TGCCTAGTTG	index_10nt_1199	CAAGCAGAAGACGGCATACGAGATcaactaggcaGTGACTGGAGTTCAGACGTGT
TGCCTTCCAG	index_10nt_1200	CAAGCAGAAGACGGCATACGAGATctggaaggcaGTGACTGGAGTTCAGACGTGT
TGCGACGTCA	index_10nt_1201	CAAGCAGAAGACGGCATACGAGATtgacgtcgcaGTGACTGGAGTTCAGACGTGT
TGCGCCTCGC	index_10nt_1202	CAAGCAGAAGACGGCATACGAGATgcgaggcgcaGTGACTGGAGTTCAGACGTGT
TGCGCGTTCT	index_10nt_1203	CAAGCAGAAGACGGCATACGAGATagaacgcgcaGTGACTGGAGTTCAGACGTGT
TGCTACCGCC	index_10nt_1204	CAAGCAGAAGACGGCATACGAGATggcggtagcaGTGACTGGAGTTCAGACGTGT
TGCTATATAG	index_10nt_1205	CAAGCAGAAGACGGCATACGAGATctatatagcaGTGACTGGAGTTCAGACGTGT
TGCTCATACC	index_10nt_1206	CAAGCAGAAGACGGCATACGAGATggtatgagcaGTGACTGGAGTTCAGACGTGT
TGCTCGAGAA	index_10nt_1207	CAAGCAGAAGACGGCATACGAGATttctcgagcaGTGACTGGAGTTCAGACGTGT
TGCTCTGATG	index_10nt_1208	CAAGCAGAAGACGGCATACGAGATcatcagagcaGTGACTGGAGTTCAGACGTGT
TGCTGAACCG	index_10nt_1209	CAAGCAGAAGACGGCATACGAGATcggttcagcaGTGACTGGAGTTCAGACGTGT
TGGAACGCCG	index_10nt_1210	CAAGCAGAAGACGGCATACGAGATcggcgttccaGTGACTGGAGTTCAGACGTGT
TGGAAGTCAT	index_10nt_1211	CAAGCAGAAGACGGCATACGAGATatgacttccaGTGACTGGAGTTCAGACGTGT
TGGACGAATC	index_10nt_1212	CAAGCAGAAGACGGCATACGAGATgattcgtccaGTGACTGGAGTTCAGACGTGT
TGGACTTAGG	index_10nt_1213	CAAGCAGAAGACGGCATACGAGATcctaagtccaGTGACTGGAGTTCAGACGTGT
TGGAGAAGCT	index_10nt_1214	CAAGCAGAAGACGGCATACGAGATagcttctccaGTGACTGGAGTTCAGACGTGT
TGGATAATGG	index_10nt_1215	CAAGCAGAAGACGGCATACGAGATccattatccaGTGACTGGAGTTCAGACGTGT
TGGCAAGAGA	index_10nt_1216	CAAGCAGAAGACGGCATACGAGATtctcttgccaGTGACTGGAGTTCAGACGTGT
TGGCAATTCT	index_10nt_1217	CAAGCAGAAGACGGCATACGAGATagaattgccaGTGACTGGAGTTCAGACGTGT
TGGCATCGAC	index_10nt_1218	CAAGCAGAAGACGGCATACGAGATgtcgatgccaGTGACTGGAGTTCAGACGTGT
TGGCCTCTTG	index_10nt_1219	CAAGCAGAAGACGGCATACGAGATcaagaggccaGTGACTGGAGTTCAGACGTGT
TGGCGCGATG	index_10nt_1220	CAAGCAGAAGACGGCATACGAGATcatcgcgccaGTGACTGGAGTTCAGACGTGT
TGGCTCCTGC	index_10nt_1221	CAAGCAGAAGACGGCATACGAGATgcaggagccaGTGACTGGAGTTCAGACGTGT
TGGCTGAACG	index_10nt_1222	CAAGCAGAAGACGGCATACGAGATcgttcagccaGTGACTGGAGTTCAGACGTGT
TGGTCCTCTT	index_10nt_1223	CAAGCAGAAGACGGCATACGAGATaagaggaccaGTGACTGGAGTTCAGACGTGT
TGGTCGCAAT	index_10nt_1224	CAAGCAGAAGACGGCATACGAGATattgcgaccaGTGACTGGAGTTCAGACGTGT
TGGTTACGCA	index_10nt_1225	CAAGCAGAAGACGGCATACGAGATtgcgtaaccaGTGACTGGAGTTCAGACGTGT
TGGTTCAGAC	index_10nt_1226	CAAGCAGAAGACGGCATACGAGATgtctgaaccaGTGACTGGAGTTCAGACGTGT
TGGTTCGTCT	index_10nt_1227	CAAGCAGAAGACGGCATACGAGATagacgaaccaGTGACTGGAGTTCAGACGTGT
TTAACTATCG	index_10nt_1228	CAAGCAGAAGACGGCATACGAGATcgatagttaaGTGACTGGAGTTCAGACGTGT
TTAACTGATC	index_10nt_1229	CAAGCAGAAGACGGCATACGAGATgatcagttaaGTGACTGGAGTTCAGACGTGT
TTAAGACGTA	index_10nt_1230	CAAGCAGAAGACGGCATACGAGATtacgtcttaaGTGACTGGAGTTCAGACGTGT
TTAAGTTAAT	index_10nt_1231	CAAGCAGAAGACGGCATACGAGATattaacttaaGTGACTGGAGTTCAGACGTGT
TTAATCCGAG	index_10nt_1232	CAAGCAGAAGACGGCATACGAGATctcggattaaGTGACTGGAGTTCAGACGTGT
TTACCGCAGA	index_10nt_1233	CAAGCAGAAGACGGCATACGAGATtctgcggtaaGTGACTGGAGTTCAGACGTGT
TTACCGGTAC	index_10nt_1234	CAAGCAGAAGACGGCATACGAGATgtaccggtaaGTGACTGGAGTTCAGACGTGT
TTACGATTGG	index_10nt_1235	CAAGCAGAAGACGGCATACGAGATccaatcgtaaGTGACTGGAGTTCAGACGTGT
TTACTCGCGT	index_10nt_1236	CAAGCAGAAGACGGCATACGAGATacgcgagtaaGTGACTGGAGTTCAGACGTGT
TTAGACTTCT	index_10nt_1237	CAAGCAGAAGACGGCATACGAGATagaagtctaaGTGACTGGAGTTCAGACGTGT
TTAGAGAAGT	index_10nt_1238	CAAGCAGAAGACGGCATACGAGATacttctctaaGTGACTGGAGTTCAGACGTGT
TTAGCTCCGT	index_10nt_1239	CAAGCAGAAGACGGCATACGAGATacggagctaaGTGACTGGAGTTCAGACGTGT
TTAGGTACCA	index_10nt_1240	CAAGCAGAAGACGGCATACGAGATtggtacctaaGTGACTGGAGTTCAGACGTGT
TTAGGTCATG	index_10nt_1241	CAAGCAGAAGACGGCATACGAGATcatgacctaaGTGACTGGAGTTCAGACGTGT
TTAGTATAGC	index_10nt_1242	CAAGCAGAAGACGGCATACGAGATgctatactaaGTGACTGGAGTTCAGACGTGT
TTAGTTAGAC	index_10nt_1243	CAAGCAGAAGACGGCATACGAGATgtctaactaaGTGACTGGAGTTCAGACGTGT
TTATAGTCTG	index_10nt_1244	CAAGCAGAAGACGGCATACGAGATcagactataaGTGACTGGAGTTCAGACGTGT
TTATATCGCA	index_10nt_1245	CAAGCAGAAGACGGCATACGAGATtgcgatataaGTGACTGGAGTTCAGACGTGT
TTATTAGATA	index_10nt_1246	CAAGCAGAAGACGGCATACGAGATtatctaataaGTGACTGGAGTTCAGACGTGT
TTATTGAACC	index_10nt_1247	CAAGCAGAAGACGGCATACGAGATggttcaataaGTGACTGGAGTTCAGACGTGT
TTCAACTTAG	index_10nt_1248	CAAGCAGAAGACGGCATACGAGATctaagttgaaGTGACTGGAGTTCAGACGTGT
TTCAATCTCT	index_10nt_1249	CAAGCAGAAGACGGCATACGAGATagagattgaaGTGACTGGAGTTCAGACGTGT
TTCAGCTATC	index_10nt_1250	CAAGCAGAAGACGGCATACGAGATgatagctgaaGTGACTGGAGTTCAGACGTGT
TTCAGGTTCA	index_10nt_1251	CAAGCAGAAGACGGCATACGAGATtgaacctgaaGTGACTGGAGTTCAGACGTGT
TTCAGTCGGC	index_10nt_1252	CAAGCAGAAGACGGCATACGAGATgccgactgaaGTGACTGGAGTTCAGACGTGT
TTCATACTAC	index_10nt_1253	CAAGCAGAAGACGGCATACGAGATgtagtatgaaGTGACTGGAGTTCAGACGTGT
TTCATAGGCG	index_10nt_1254	CAAGCAGAAGACGGCATACGAGATcgcctatgaaGTGACTGGAGTTCAGACGTGT
TTCCAAGAAC	index_10nt_1255	CAAGCAGAAGACGGCATACGAGATgttcttggaaGTGACTGGAGTTCAGACGTGT
TTCCATAAGG	index_10nt_1256	CAAGCAGAAGACGGCATACGAGATccttatggaaGTGACTGGAGTTCAGACGTGT
TTCCGCCAAG	index_10nt_1257	CAAGCAGAAGACGGCATACGAGATcttggcggaaGTGACTGGAGTTCAGACGTGT
TTCCGGAATA	index_10nt_1258	CAAGCAGAAGACGGCATACGAGATtattccggaaGTGACTGGAGTTCAGACGTGT
TTCCTATGGT	index_10nt_1259	CAAGCAGAAGACGGCATACGAGATaccataggaaGTGACTGGAGTTCAGACGTGT
TTCGAGCCAT	index_10nt_1260	CAAGCAGAAGACGGCATACGAGATatggctcgaaGTGACTGGAGTTCAGACGTGT
TTCGCTTATA	index_10nt_1261	CAAGCAGAAGACGGCATACGAGATtataagcgaaGTGACTGGAGTTCAGACGTGT
TTCGTCCTTG	index_10nt_1262	CAAGCAGAAGACGGCATACGAGATcaaggacgaaGTGACTGGAGTTCAGACGTGT
TTCTAGAGCG	index_10nt_1263	CAAGCAGAAGACGGCATACGAGATcgctctagaaGTGACTGGAGTTCAGACGTGT
TTCTCCATGC	index_10nt_1264	CAAGCAGAAGACGGCATACGAGATgcatggagaaGTGACTGGAGTTCAGACGTGT
TTCTTCGAGG	index_10nt_1265	CAAGCAGAAGACGGCATACGAGATcctcgaagaaGTGACTGGAGTTCAGACGTGT
TTGAACCGTT	index_10nt_1266	CAAGCAGAAGACGGCATACGAGATaacggttcaaGTGACTGGAGTTCAGACGTGT
TTGAAGCCGA	index_10nt_1267	CAAGCAGAAGACGGCATACGAGATtcggcttcaaGTGACTGGAGTTCAGACGTGT
TTGAATACTC	index_10nt_1268	CAAGCAGAAGACGGCATACGAGATgagtattcaaGTGACTGGAGTTCAGACGTGT
TTGACTGCCT	index_10nt_1269	CAAGCAGAAGACGGCATACGAGATaggcagtcaaGTGACTGGAGTTCAGACGTGT
TTGACTTGAC	index_10nt_1270	CAAGCAGAAGACGGCATACGAGATgtcaagtcaaGTGACTGGAGTTCAGACGTGT
TTGAGACTCG	index_10nt_1271	CAAGCAGAAGACGGCATACGAGATcgagtctcaaGTGACTGGAGTTCAGACGTGT
TTGAGCAAGG	index_10nt_1272	CAAGCAGAAGACGGCATACGAGATccttgctcaaGTGACTGGAGTTCAGACGTGT
TTGATATCTT	index_10nt_1273	CAAGCAGAAGACGGCATACGAGATaagatatcaaGTGACTGGAGTTCAGACGTGT
TTGATCGTTC	index_10nt_1274	CAAGCAGAAGACGGCATACGAGATgaacgatcaaGTGACTGGAGTTCAGACGTGT
TTGCATTACC	index_10nt_1275	CAAGCAGAAGACGGCATACGAGATggtaatgcaaGTGACTGGAGTTCAGACGTGT
TTGCCAGATT	index_10nt_1276	CAAGCAGAAGACGGCATACGAGATaatctggcaaGTGACTGGAGTTCAGACGTGT
TTGCCGTCCG	index_10nt_1277	CAAGCAGAAGACGGCATACGAGATcggacggcaaGTGACTGGAGTTCAGACGTGT
TTGCGCCTTA	index_10nt_1278	CAAGCAGAAGACGGCATACGAGATtaaggcgcaaGTGACTGGAGTTCAGACGTGT
TTGCGTCCAT	index_10nt_1279	CAAGCAGAAGACGGCATACGAGATatggacgcaaGTGACTGGAGTTCAGACGTGT
TTGCTTAGTA	index_10nt_1280	CAAGCAGAAGACGGCATACGAGATtactaagcaaGTGACTGGAGTTCAGACGTGT
TTGGACGAGC	index_10nt_1281	CAAGCAGAAGACGGCATACGAGATgctcgtccaaGTGACTGGAGTTCAGACGTGT
TTGGTAACCG	index_10nt_1282	CAAGCAGAAGACGGCATACGAGATcggttaccaaGTGACTGGAGTTCAGACGTGT
TTGGTCAATT	index_10nt_1283	CAAGCAGAAGACGGCATACGAGATaattgaccaaGTGACTGGAGTTCAGACGTGT
TTGGTTCGCT	index_10nt_1284	CAAGCAGAAGACGGCATACGAGATagcgaaccaaGTGACTGGAGTTCAGACGTGT
