# Supplementary material for: RADseq dataset with 90% missing data fully resolves recent radiation of Petalidium (Acanthaceae) in the ultra‐arid deserts of Namibia
Source: Ecol Evol. 2017 Aug 30;7(19):7920–36. doi: 10.1002/ece3.3274 (PMC5632676; doi:10.1002/ece3.3274)
Supplement: Supplementary file 6 [file ECE3-7-7920-s006.zip › Supp_barcode_info/GBS_adaptors.xlsx]

## Sheet: allinfo
Well	AdaptorDuplexName	Barcode	BarcodeLength	AdaptorSenseSeq	AdaptorAntisenseSeq	AdaptorSenseName	AdaptorAntisenseName
A1	GBS89	AAGTAAG	7	CTCTTTCCCTACACGACGCTCTTCCGATCTAAGTAAGC	AATTGCTTACTTAGATCGGAAGAGCGTCGTGTAGGGAAAGAGTGT	GBS89.1	GBS89.2
A10	GBS785	CTCCGTTATG	10	CTCTTTCCCTACACGACGCTCTTCCGATCTCTCCGTTATGC	AATTGCATAACGGAGAGATCGGAAGAGCGTCGTGTAGGGAAAGAGTGT	GBS785.1	GBS785.2
A11	GBS1222	TGGCTGAACG	10	CTCTTTCCCTACACGACGCTCTTCCGATCTTGGCTGAACGC	AATTGCGTTCAGCCAAGATCGGAAGAGCGTCGTGTAGGGAAAGAGTGT	GBS1222.1	GBS1222.2
A12	GBS875	GATCGTAGTT	10	CTCTTTCCCTACACGACGCTCTTCCGATCTGATCGTAGTTC	AATTGAACTACGATCAGATCGGAAGAGCGTCGTGTAGGGAAAGAGTGT	GBS875.1	GBS875.2
A2	GBS448	ATTAGTT	7	CTCTTTCCCTACACGACGCTCTTCCGATCTATTAGTTC	AATTGAACTAATAGATCGGAAGAGCGTCGTGTAGGGAAAGAGTGT	GBS448.1	GBS448.2
A3	GBS1136	TCGCCTG	7	CTCTTTCCCTACACGACGCTCTTCCGATCTTCGCCTGC	AATTGCAGGCGAAGATCGGAAGAGCGTCGTGTAGGGAAAGAGTGT	GBS1136.1	GBS1136.2
A4	GBS145	AATTGCAT	8	CTCTTTCCCTACACGACGCTCTTCCGATCTAATTGCATC	AATTGATGCAATTAGATCGGAAGAGCGTCGTGTAGGGAAAGAGTGT	GBS145.1	GBS145.2
A5	GBS646	CCTGAAGG	8	CTCTTTCCCTACACGACGCTCTTCCGATCTCCTGAAGGC	AATTGCCTTCAGGAGATCGGAAGAGCGTCGTGTAGGGAAAGAGTGT	GBS646.1	GBS646.2
A6	GBS1240	TTAGGTAC	8	CTCTTTCCCTACACGACGCTCTTCCGATCTTTAGGTACC	AATTGGTACCTAAAGATCGGAAGAGCGTCGTGTAGGGAAAGAGTGT	GBS1240.1	GBS1240.2
A7	GBS278	AGACGGTTC	9	CTCTTTCCCTACACGACGCTCTTCCGATCTAGACGGTTCC	AATTGGAACCGTCTAGATCGGAAGAGCGTCGTGTAGGGAAAGAGTGT	GBS278.1	GBS278.2
A8	GBS569	CCAAGCCGG	9	CTCTTTCCCTACACGACGCTCTTCCGATCTCCAAGCCGGC	AATTGCCGGCTTGGAGATCGGAAGAGCGTCGTGTAGGGAAAGAGTGT	GBS569.1	GBS569.2
A9	GBS1167	TGAACCTTC	9	CTCTTTCCCTACACGACGCTCTTCCGATCTTGAACCTTCC	AATTGGAAGGTTCAAGATCGGAAGAGCGTCGTGTAGGGAAAGAGTGT	GBS1167.1	GBS1167.2
B1	GBS113	AATATAC	7	CTCTTTCCCTACACGACGCTCTTCCGATCTAATATACC	AATTGGTATATTAGATCGGAAGAGCGTCGTGTAGGGAAAGAGTGT	GBS113.1	GBS113.2
B10	GBS837	CTTGGCATTG	10	CTCTTTCCCTACACGACGCTCTTCCGATCTCTTGGCATTGC	AATTGCAATGCCAAGAGATCGGAAGAGCGTCGTGTAGGGAAAGAGTGT	GBS837.1	GBS837.2
B11	GBS147	AATTGGAATT	10	CTCTTTCCCTACACGACGCTCTTCCGATCTAATTGGAATTC	AATTGAATTCCAATTAGATCGGAAGAGCGTCGTGTAGGGAAAGAGTGT	GBS147.1	GBS147.2
B12	GBS887	GCAGGTCAGT	10	CTCTTTCCCTACACGACGCTCTTCCGATCTGCAGGTCAGTC	AATTGACTGACCTGCAGATCGGAAGAGCGTCGTGTAGGGAAAGAGTGT	GBS887.1	GBS887.2
B2	GBS480	CAAGAGG	7	CTCTTTCCCTACACGACGCTCTTCCGATCTCAAGAGGC	AATTGCCTCTTGAGATCGGAAGAGCGTCGTGTAGGGAAAGAGTGT	GBS480.1	GBS480.2
B3	GBS1186	TGATTCT	7	CTCTTTCCCTACACGACGCTCTTCCGATCTTGATTCTC	AATTGAGAATCAAGATCGGAAGAGCGTCGTGTAGGGAAAGAGTGT	GBS1186.1	GBS1186.2
B4	GBS174	ACCGTTAG	8	CTCTTTCCCTACACGACGCTCTTCCGATCTACCGTTAGC	AATTGCTAACGGTAGATCGGAAGAGCGTCGTGTAGGGAAAGAGTGT	GBS174.1	GBS174.2
B5	GBS653	CCTTCCTC	8	CTCTTTCCCTACACGACGCTCTTCCGATCTCCTTCCTCC	AATTGGAGGAAGGAGATCGGAAGAGCGTCGTGTAGGGAAAGAGTGT	GBS653.1	GBS653.2
B6	GBS1251	TTCAGGTT	8	CTCTTTCCCTACACGACGCTCTTCCGATCTTTCAGGTTC	AATTGAACCTGAAAGATCGGAAGAGCGTCGTGTAGGGAAAGAGTGT	GBS1251.1	GBS1251.2
B7	GBS282	AGAGAATTG	9	CTCTTTCCCTACACGACGCTCTTCCGATCTAGAGAATTGC	AATTGCAATTCTCTAGATCGGAAGAGCGTCGTGTAGGGAAAGAGTGT	GBS282.1	GBS282.2
B8	GBS648	CCTGGAACG	9	CTCTTTCCCTACACGACGCTCTTCCGATCTCCTGGAACGC	AATTGCGTTCCAGGAGATCGGAAGAGCGTCGTGTAGGGAAAGAGTGT	GBS648.1	GBS648.2
B9	GBS1281	TTGGACGAG	9	CTCTTTCCCTACACGACGCTCTTCCGATCTTTGGACGAGC	AATTGCTCGTCCAAAGATCGGAAGAGCGTCGTGTAGGGAAAGAGTGT	GBS1281.1	GBS1281.2
C1	GBS168	ACCGCAG	7	CTCTTTCCCTACACGACGCTCTTCCGATCTACCGCAGC	AATTGCTGCGGTAGATCGGAAGAGCGTCGTGTAGGGAAAGAGTGT	GBS168.1	GBS168.2
C10	GBS880	GATGCTGACG	10	CTCTTTCCCTACACGACGCTCTTCCGATCTGATGCTGACGC	AATTGCGTCAGCATCAGATCGGAAGAGCGTCGTGTAGGGAAAGAGTGT	GBS880.1	GBS880.2
C11	GBS239	ACTCCTAGGT	10	CTCTTTCCCTACACGACGCTCTTCCGATCTACTCCTAGGTC	AATTGACCTAGGAGTAGATCGGAAGAGCGTCGTGTAGGGAAAGAGTGT	GBS239.1	GBS239.2
C12	GBS904	GCCTGGAAGT	10	CTCTTTCCCTACACGACGCTCTTCCGATCTGCCTGGAAGTC	AATTGACTTCCAGGCAGATCGGAAGAGCGTCGTGTAGGGAAAGAGTGT	GBS904.1	GBS904.2
C2	GBS514	CAGCTCG	7	CTCTTTCCCTACACGACGCTCTTCCGATCTCAGCTCGC	AATTGCGAGCTGAGATCGGAAGAGCGTCGTGTAGGGAAAGAGTGT	GBS514.1	GBS514.2
C3	GBS36	AACTAACG	8	CTCTTTCCCTACACGACGCTCTTCCGATCTAACTAACGC	AATTGCGTTAGTTAGATCGGAAGAGCGTCGTGTAGGGAAAGAGTGT	GBS36.1	GBS36.2
C4	GBS272	AGACCAGT	8	CTCTTTCCCTACACGACGCTCTTCCGATCTAGACCAGTC	AATTGACTGGTCTAGATCGGAAGAGCGTCGTGTAGGGAAAGAGTGT	GBS272.1	GBS272.2
C5	GBS673	CGATCATG	8	CTCTTTCCCTACACGACGCTCTTCCGATCTCGATCATGC	AATTGCATGATCGAGATCGGAAGAGCGTCGTGTAGGGAAAGAGTGT	GBS673.1	GBS673.2
C6	GBS7	AACCATGGA	9	CTCTTTCCCTACACGACGCTCTTCCGATCTAACCATGGAC	AATTGTCCATGGTTAGATCGGAAGAGCGTCGTGTAGGGAAAGAGTGT	GBS7.1	GBS7.2
C7	GBS305	AGCCGCAGT	9	CTCTTTCCCTACACGACGCTCTTCCGATCTAGCCGCAGTC	AATTGACTGCGGCTAGATCGGAAGAGCGTCGTGTAGGGAAAGAGTGT	GBS305.1	GBS305.2
C8	GBS688	CGCCAAGGC	9	CTCTTTCCCTACACGACGCTCTTCCGATCTCGCCAAGGCC	AATTGGCCTTGGCGAGATCGGAAGAGCGTCGTGTAGGGAAAGAGTGT	GBS688.1	GBS688.2
C9	GBS279	AGACGTTAGG	10	CTCTTTCCCTACACGACGCTCTTCCGATCTAGACGTTAGGC	AATTGCCTAACGTCTAGATCGGAAGAGCGTCGTGTAGGGAAAGAGTGT	GBS279.1	GBS279.2
D1	GBS189	ACGAATC	7	CTCTTTCCCTACACGACGCTCTTCCGATCTACGAATCC	AATTGGATTCGTAGATCGGAAGAGCGTCGTGTAGGGAAAGAGTGT	GBS189.1	GBS189.2
D10	GBS881	GATGGAATAG	10	CTCTTTCCCTACACGACGCTCTTCCGATCTGATGGAATAGC	AATTGCTATTCCATCAGATCGGAAGAGCGTCGTGTAGGGAAAGAGTGT	GBS881.1	GBS881.2
D11	GBS356	ATAAGAAGGT	10	CTCTTTCCCTACACGACGCTCTTCCGATCTATAAGAAGGTC	AATTGACCTTCTTATAGATCGGAAGAGCGTCGTGTAGGGAAAGAGTGT	GBS356.1	GBS356.2
D12	GBS943	GGATTGCAGT	10	CTCTTTCCCTACACGACGCTCTTCCGATCTGGATTGCAGTC	AATTGACTGCAATCCAGATCGGAAGAGCGTCGTGTAGGGAAAGAGTGT	GBS943.1	GBS943.2
D2	GBS628	CCTACGC	7	CTCTTTCCCTACACGACGCTCTTCCGATCTCCTACGCC	AATTGGCGTAGGAGATCGGAAGAGCGTCGTGTAGGGAAAGAGTGT	GBS628.1	GBS628.2
D3	GBS47	AACTCGGT	8	CTCTTTCCCTACACGACGCTCTTCCGATCTAACTCGGTC	AATTGACCGAGTTAGATCGGAAGAGCGTCGTGTAGGGAAAGAGTGT	GBS47.1	GBS47.2
D4	GBS358	ATAAGCCT	8	CTCTTTCCCTACACGACGCTCTTCCGATCTATAAGCCTC	AATTGAGGCTTATAGATCGGAAGAGCGTCGTGTAGGGAAAGAGTGT	GBS358.1	GBS358.2
D5	GBS676	CGATTGAT	8	CTCTTTCCCTACACGACGCTCTTCCGATCTCGATTGATC	AATTGATCAATCGAGATCGGAAGAGCGTCGTGTAGGGAAAGAGTGT	GBS676.1	GBS676.2
D6	GBS157	ACCAGGCCG	9	CTCTTTCCCTACACGACGCTCTTCCGATCTACCAGGCCGC	AATTGCGGCCTGGTAGATCGGAAGAGCGTCGTGTAGGGAAAGAGTGT	GBS157.1	GBS157.2
D7	GBS329	AGGCTGGCG	9	CTCTTTCCCTACACGACGCTCTTCCGATCTAGGCTGGCGC	AATTGCGCCAGCCTAGATCGGAAGAGCGTCGTGTAGGGAAAGAGTGT	GBS329.1	GBS329.2
D8	GBS761	CTATATGCT	9	CTCTTTCCCTACACGACGCTCTTCCGATCTCTATATGCTC	AATTGAGCATATAGAGATCGGAAGAGCGTCGTGTAGGGAAAGAGTGT	GBS761.1	GBS761.2
D9	GBS468	CAACCTTAAG	10	CTCTTTCCCTACACGACGCTCTTCCGATCTCAACCTTAAGC	AATTGCTTAAGGTTGAGATCGGAAGAGCGTCGTGTAGGGAAAGAGTGT	GBS468.1	GBS468.2
E1	GBS213	ACGGTCT	7	CTCTTTCCCTACACGACGCTCTTCCGATCTACGGTCTC	AATTGAGACCGTAGATCGGAAGAGCGTCGTGTAGGGAAAGAGTGT	GBS213.1	GBS213.2
E10	GBS902	GCCTAGTAAG	10	CTCTTTCCCTACACGACGCTCTTCCGATCTGCCTAGTAAGC	AATTGCTTACTAGGCAGATCGGAAGAGCGTCGTGTAGGGAAAGAGTGT	GBS902.1	GBS902.2
E11	GBS553	CATGGCAACT	10	CTCTTTCCCTACACGACGCTCTTCCGATCTCATGGCAACTC	AATTGAGTTGCCATGAGATCGGAAGAGCGTCGTGTAGGGAAAGAGTGT	GBS553.1	GBS553.2
E12	GBS952	GGCCGGTATT	10	CTCTTTCCCTACACGACGCTCTTCCGATCTGGCCGGTATTC	AATTGAATACCGGCCAGATCGGAAGAGCGTCGTGTAGGGAAAGAGTGT	GBS952.1	GBS952.2
E2	GBS763	CTATGAT	7	CTCTTTCCCTACACGACGCTCTTCCGATCTCTATGATC	AATTGATCATAGAGATCGGAAGAGCGTCGTGTAGGGAAAGAGTGT	GBS763.1	GBS763.2
E3	GBS65	AAGAGATT	8	CTCTTTCCCTACACGACGCTCTTCCGATCTAAGAGATTC	AATTGAATCTCTTAGATCGGAAGAGCGTCGTGTAGGGAAAGAGTGT	GBS65.1	GBS65.2
E4	GBS399	ATATCTGC	8	CTCTTTCCCTACACGACGCTCTTCCGATCTATATCTGCC	AATTGGCAGATATAGATCGGAAGAGCGTCGTGTAGGGAAAGAGTGT	GBS399.1	GBS399.2
E5	GBS684	CGCAGGAG	8	CTCTTTCCCTACACGACGCTCTTCCGATCTCGCAGGAGC	AATTGCTCCTGCGAGATCGGAAGAGCGTCGTGTAGGGAAAGAGTGT	GBS684.1	GBS684.2
E6	GBS161	ACCATATAT	9	CTCTTTCCCTACACGACGCTCTTCCGATCTACCATATATC	AATTGATATATGGTAGATCGGAAGAGCGTCGTGTAGGGAAAGAGTGT	GBS161.1	GBS161.2
E7	GBS332	AGGTAGAGT	9	CTCTTTCCCTACACGACGCTCTTCCGATCTAGGTAGAGTC	AATTGACTCTACCTAGATCGGAAGAGCGTCGTGTAGGGAAAGAGTGT	GBS332.1	GBS332.2
E8	GBS792	CTCGCCGAT	9	CTCTTTCCCTACACGACGCTCTTCCGATCTCTCGCCGATC	AATTGATCGGCGAGAGATCGGAAGAGCGTCGTGTAGGGAAAGAGTGT	GBS792.1	GBS792.2
E9	GBS610	CCGCCTATGG	10	CTCTTTCCCTACACGACGCTCTTCCGATCTCCGCCTATGGC	AATTGCCATAGGCGGAGATCGGAAGAGCGTCGTGTAGGGAAAGAGTGT	GBS610.1	GBS610.2
F1	GBS274	AGACCGC	7	CTCTTTCCCTACACGACGCTCTTCCGATCTAGACCGCC	AATTGGCGGTCTAGATCGGAAGAGCGTCGTGTAGGGAAAGAGTGT	GBS274.1	GBS274.2
F10	GBS913	GCGGTTACTG	10	CTCTTTCCCTACACGACGCTCTTCCGATCTGCGGTTACTGC	AATTGCAGTAACCGCAGATCGGAAGAGCGTCGTGTAGGGAAAGAGTGT	GBS913.1	GBS913.2
F11	GBS773	CTCATAGATT	10	CTCTTTCCCTACACGACGCTCTTCCGATCTCTCATAGATTC	AATTGAATCTATGAGAGATCGGAAGAGCGTCGTGTAGGGAAAGAGTGT	GBS773.1	GBS773.2
F12	GBS1015	GTTCATATAT	10	CTCTTTCCCTACACGACGCTCTTCCGATCTGTTCATATATC	AATTGATATATGAACAGATCGGAAGAGCGTCGTGTAGGGAAAGAGTGT	GBS1015.1	GBS1015.2
F2	GBS790	CTCGATT	7	CTCTTTCCCTACACGACGCTCTTCCGATCTCTCGATTC	AATTGAATCGAGAGATCGGAAGAGCGTCGTGTAGGGAAAGAGTGT	GBS790.1	GBS790.2
F3	GBS95	AAGTTCGG	8	CTCTTTCCCTACACGACGCTCTTCCGATCTAAGTTCGGC	AATTGCCGAACTTAGATCGGAAGAGCGTCGTGTAGGGAAAGAGTGT	GBS95.1	GBS95.2
F4	GBS424	ATGAATAG	8	CTCTTTCCCTACACGACGCTCTTCCGATCTATGAATAGC	AATTGCTATTCATAGATCGGAAGAGCGTCGTGTAGGGAAAGAGTGT	GBS424.1	GBS424.2
F5	GBS831	CTTCTATG	8	CTCTTTCCCTACACGACGCTCTTCCGATCTCTTCTATGC	AATTGCATAGAAGAGATCGGAAGAGCGTCGTGTAGGGAAAGAGTGT	GBS831.1	GBS831.2
F6	GBS194	ACGAGCGTA	9	CTCTTTCCCTACACGACGCTCTTCCGATCTACGAGCGTAC	AATTGTACGCTCGTAGATCGGAAGAGCGTCGTGTAGGGAAAGAGTGT	GBS194.1	GBS194.2
F7	GBS392	ATATAGCAG	9	CTCTTTCCCTACACGACGCTCTTCCGATCTATATAGCAGC	AATTGCTGCTATATAGATCGGAAGAGCGTCGTGTAGGGAAAGAGTGT	GBS392.1	GBS392.2
F8	GBS901	GCCGTAGGT	9	CTCTTTCCCTACACGACGCTCTTCCGATCTGCCGTAGGTC	AATTGACCTACGGCAGATCGGAAGAGCGTCGTGTAGGGAAAGAGTGT	GBS901.1	GBS901.2
F9	GBS683	CGCAGAGACG	10	CTCTTTCCCTACACGACGCTCTTCCGATCTCGCAGAGACGC	AATTGCGTCTCTGCGAGATCGGAAGAGCGTCGTGTAGGGAAAGAGTGT	GBS683.1	GBS683.2
G1	GBS299	AGCAAGG	7	CTCTTTCCCTACACGACGCTCTTCCGATCTAGCAAGGC	AATTGCCTTGCTAGATCGGAAGAGCGTCGTGTAGGGAAAGAGTGT	GBS299.1	GBS299.2
G10	GBS941	GGATAAGAGG	10	CTCTTTCCCTACACGACGCTCTTCCGATCTGGATAAGAGGC	AATTGCCTCTTATCCAGATCGGAAGAGCGTCGTGTAGGGAAAGAGTGT	GBS941.1	GBS941.2
G11	GBS793	CTCGCGCAGT	10	CTCTTTCCCTACACGACGCTCTTCCGATCTCTCGCGCAGTC	AATTGACTGCGCGAGAGATCGGAAGAGCGTCGTGTAGGGAAAGAGTGT	GBS793.1	GBS793.2
G12	GBS1135	TCGCCGTAGT	10	CTCTTTCCCTACACGACGCTCTTCCGATCTTCGCCGTAGTC	AATTGACTACGGCGAAGATCGGAAGAGCGTCGTGTAGGGAAAGAGTGT	GBS1135.1	GBS1135.2
G2	GBS893	GCATTGC	7	CTCTTTCCCTACACGACGCTCTTCCGATCTGCATTGCC	AATTGGCAATGCAGATCGGAAGAGCGTCGTGTAGGGAAAGAGTGT	GBS893.1	GBS893.2
G3	GBS99	AATAACTC	8	CTCTTTCCCTACACGACGCTCTTCCGATCTAATAACTCC	AATTGGAGTTATTAGATCGGAAGAGCGTCGTGTAGGGAAAGAGTGT	GBS99.1	GBS99.2
G4	GBS430	ATGATGGC	8	CTCTTTCCCTACACGACGCTCTTCCGATCTATGATGGCC	AATTGGCCATCATAGATCGGAAGAGCGTCGTGTAGGGAAAGAGTGT	GBS430.1	GBS430.2
G5	GBS1132	TCGAGCTG	8	CTCTTTCCCTACACGACGCTCTTCCGATCTTCGAGCTGC	AATTGCAGCTCGAAGATCGGAAGAGCGTCGTGTAGGGAAAGAGTGT	GBS1132.1	GBS1132.2
G6	GBS248	ACTGCATCT	9	CTCTTTCCCTACACGACGCTCTTCCGATCTACTGCATCTC	AATTGAGATGCAGTAGATCGGAAGAGCGTCGTGTAGGGAAAGAGTGT	GBS248.1	GBS248.2
G7	GBS444	ATGGTCCTA	9	CTCTTTCCCTACACGACGCTCTTCCGATCTATGGTCCTAC	AATTGTAGGACCATAGATCGGAAGAGCGTCGTGTAGGGAAAGAGTGT	GBS444.1	GBS444.2
G8	GBS915	GCGTCCAGG	9	CTCTTTCCCTACACGACGCTCTTCCGATCTGCGTCCAGGC	AATTGCCTGGACGCAGATCGGAAGAGCGTCGTGTAGGGAAAGAGTGT	GBS915.1	GBS915.2
G9	GBS693	CGCCTGATAG	10	CTCTTTCCCTACACGACGCTCTTCCGATCTCGCCTGATAGC	AATTGCTATCAGGCGAGATCGGAAGAGCGTCGTGTAGGGAAAGAGTGT	GBS693.1	GBS693.2
H1	GBS386	ATAGGCG	7	CTCTTTCCCTACACGACGCTCTTCCGATCTATAGGCGC	AATTGCGCCTATAGATCGGAAGAGCGTCGTGTAGGGAAAGAGTGT	GBS386.1	GBS386.2
H10	GBS975	GGTTCCAATG	10	CTCTTTCCCTACACGACGCTCTTCCGATCTGGTTCCAATGC	AATTGCATTGGAACCAGATCGGAAGAGCGTCGTGTAGGGAAAGAGTGT	GBS975.1	GBS975.2
H11	GBS822	CTTACCATCT	10	CTCTTTCCCTACACGACGCTCTTCCGATCTCTTACCATCTC	AATTGAGATGGTAAGAGATCGGAAGAGCGTCGTGTAGGGAAAGAGTGT	GBS822.1	GBS822.2
H12	GBS1159	TCTCTTCATT	10	CTCTTTCCCTACACGACGCTCTTCCGATCTTCTCTTCATTC	AATTGAATGAAGAGAAGATCGGAAGAGCGTCGTGTAGGGAAAGAGTGT	GBS1159.1	GBS1159.2
H2	GBS1096	TCAGAAC	7	CTCTTTCCCTACACGACGCTCTTCCGATCTTCAGAACC	AATTGGTTCTGAAGATCGGAAGAGCGTCGTGTAGGGAAAGAGTGT	GBS1096.1	GBS1096.2
H3	GBS110	AATACTCT	8	CTCTTTCCCTACACGACGCTCTTCCGATCTAATACTCTC	AATTGAGAGTATTAGATCGGAAGAGCGTCGTGTAGGGAAAGAGTGT	GBS110.1	GBS110.2
H4	GBS516	CAGCTTCG	8	CTCTTTCCCTACACGACGCTCTTCCGATCTCAGCTTCGC	AATTGCGAAGCTGAGATCGGAAGAGCGTCGTGTAGGGAAAGAGTGT	GBS516.1	GBS516.2
H5	GBS1201	TGCGACGT	8	CTCTTTCCCTACACGACGCTCTTCCGATCTTGCGACGTC	AATTGACGTCGCAAGATCGGAAGAGCGTCGTGTAGGGAAAGAGTGT	GBS1201.1	GBS1201.2
H6	GBS262	AGAACTAGT	9	CTCTTTCCCTACACGACGCTCTTCCGATCTAGAACTAGTC	AATTGACTAGTTCTAGATCGGAAGAGCGTCGTGTAGGGAAAGAGTGT	GBS262.1	GBS262.2
H7	GBS527	CAGTTGACG	9	CTCTTTCCCTACACGACGCTCTTCCGATCTCAGTTGACGC	AATTGCGTCAACTGAGATCGGAAGAGCGTCGTGTAGGGAAAGAGTGT	GBS527.1	GBS527.2
H8	GBS1123	TCCGTCGAA	9	CTCTTTCCCTACACGACGCTCTTCCGATCTTCCGTCGAAC	AATTGTTCGACGGAAGATCGGAAGAGCGTCGTGTAGGGAAAGAGTGT	GBS1123.1	GBS1123.2
H9	GBS737	CGTTATAACG	10	CTCTTTCCCTACACGACGCTCTTCCGATCTCGTTATAACGC	AATTGCGTTATAACGAGATCGGAAGAGCGTCGTGTAGGGAAAGAGTGT	GBS737.1	GBS737.2

## Sheet: barcodenames_plate
	H	G	F	E	D	C	B	A
1	GBS386	GBS299	GBS274	GBS213	GBS189	GBS168	GBS113	GBS89
2	GBS1096	GBS893	GBS790	GBS763	GBS628	GBS514	GBS480	GBS448
3	GBS110	GBS99	GBS95	GBS65	GBS47	GBS36	GBS1186	GBS1136
4	GBS516	GBS430	GBS424	GBS399	GBS358	GBS272	GBS174	GBS145
5	GBS1201	GBS1132	GBS831	GBS684	GBS676	GBS673	GBS653	GBS646
6	GBS262	GBS248	GBS194	GBS161	GBS157	GBS7	GBS1251	GBS1240
7	GBS527	GBS444	GBS392	GBS332	GBS329	GBS305	GBS282	GBS278
8	GBS1123	GBS915	GBS901	GBS792	GBS761	GBS688	GBS648	GBS569
9	GBS737	GBS693	GBS683	GBS610	GBS468	GBS279	GBS1281	GBS1167
10	GBS975	GBS941	GBS913	GBS902	GBS881	GBS880	GBS837	GBS785
11	GBS822	GBS793	GBS773	GBS553	GBS356	GBS239	GBS147	GBS1222
12	GBS1159	GBS1135	GBS1015	GBS952	GBS943	GBS904	GBS887	GBS875

## Sheet: barcodeseq_plate
	H	G	F	E	D	C	B	A
1	ATAGGCG	AGCAAGG	AGACCGC	ACGGTCT	ACGAATC	ACCGCAG	AATATAC	AAGTAAG
2	TCAGAAC	GCATTGC	CTCGATT	CTATGAT	CCTACGC	CAGCTCG	CAAGAGG	ATTAGTT
3	AATACTCT	AATAACTC	AAGTTCGG	AAGAGATT	AACTCGGT	AACTAACG	TGATTCT	TCGCCTG
4	CAGCTTCG	ATGATGGC	ATGAATAG	ATATCTGC	ATAAGCCT	AGACCAGT	ACCGTTAG	AATTGCAT
5	TGCGACGT	TCGAGCTG	CTTCTATG	CGCAGGAG	CGATTGAT	CGATCATG	CCTTCCTC	CCTGAAGG
6	AGAACTAGT	ACTGCATCT	ACGAGCGTA	ACCATATAT	ACCAGGCCG	AACCATGGA	TTCAGGTT	TTAGGTAC
7	CAGTTGACG	ATGGTCCTA	ATATAGCAG	AGGTAGAGT	AGGCTGGCG	AGCCGCAGT	AGAGAATTG	AGACGGTTC
8	TCCGTCGAA	GCGTCCAGG	GCCGTAGGT	CTCGCCGAT	CTATATGCT	CGCCAAGGC	CCTGGAACG	CCAAGCCGG
9	CGTTATAACG	CGCCTGATAG	CGCAGAGACG	CCGCCTATGG	CAACCTTAAG	AGACGTTAGG	TTGGACGAG	TGAACCTTC
10	GGTTCCAATG	GGATAAGAGG	GCGGTTACTG	GCCTAGTAAG	GATGGAATAG	GATGCTGACG	CTTGGCATTG	CTCCGTTATG
11	CTTACCATCT	CTCGCGCAGT	CTCATAGATT	CATGGCAACT	ATAAGAAGGT	ACTCCTAGGT	AATTGGAATT	TGGCTGAACG
12	TCTCTTCATT	TCGCCGTAGT	GTTCATATAT	GGCCGGTATT	GGATTGCAGT	GCCTGGAAGT	GCAGGTCAGT	GATCGTAGTT
