# Supplementary material for: RADseq dataset with 90% missing data fully resolves recent radiation of Petalidium (Acanthaceae) in the ultra‐arid deserts of Namibia
Source: Ecol Evol. 2017 Aug 30;7(19):7920–36. doi: 10.1002/ece3.3274 (PMC5632676; doi:10.1002/ece3.3274)
Supplement: Supplementary file 6 [file ECE3-7-7920-s006.zip › Supp_barcode_info/GBS_IDTordersheet.xlsx]

## Sheet: Sheet1
DUPLEX PLATE ORDER FORM
Ship to Address			Payment Information
First Name			Credit Card Number
Last Name			Name on Card
PI First Name			Expiration Date	Email
PI Last Name			Purchase Order Number
Organization			Oligocard Number
Address Line 1			Quote Number
Address Line 2
City			Click Here to Submit Your Order to IDT
State/Province
Postal Code
Country			*If listing empty well positions enter EMPTY in Sequence Name and Sequence Column. Or you can choose not to list the well position for empty wells.*
Telephone
Fax			*Multiple plates with the same specifications may be included on one worksheet*
Email
Bill to Address			Plate Specifications
Same as Ship To Address			Scale:	100nmol for all except, Illpcr1 is 4nm ultramer, Illpcr2 is 25nm.
Organization			Purification:	Desalt
Address Line 1			Plate Type:	V Bottom
Address Line 2			Loading Scheme:	Columns [A01,B01,C01]
City			Shipping:	Ship Wet
Country			Normalization:	Amount Per Well	100	nm
Telephone			If Wet:	Final Concentration	100	micromolar
Fax				Final Volume	500	microliters/well
Email				Buffer:	IDTE Buffer pH 7.5 (10mM Tris-HCl, 0.1mM EDTA)
Special Instructions			Replicate plates:	No
For the plates, we would like standard desalt purification, not HPLC. The * in Illpcr1 and Illpcr2 indicate phosphothiolation between the first three bases.			Number of replicates:
			Documentation:	Email
			Email Address:
Plate Name	Duplex Name	Well Position	Sense Sequence Name	Sense Sequence	Anti Sense Sequence Name	Anti Sense Sequence
	GBS89	A1	GBS89.1	CTCTTTCCCTACACGACGCTCTTCCGATCTAAGTAAGC	GBS89.2	AATTGCTTACTTAGATCGGAAGAGCGTCGTGTAGGGAAAGAGTGT
	GBS113	B1	GBS113.1	CTCTTTCCCTACACGACGCTCTTCCGATCTAATATACC	GBS113.2	AATTGGTATATTAGATCGGAAGAGCGTCGTGTAGGGAAAGAGTGT
	GBS168	C1	GBS168.1	CTCTTTCCCTACACGACGCTCTTCCGATCTACCGCAGC	GBS168.2	AATTGCTGCGGTAGATCGGAAGAGCGTCGTGTAGGGAAAGAGTGT
	GBS189	D1	GBS189.1	CTCTTTCCCTACACGACGCTCTTCCGATCTACGAATCC	GBS189.2	AATTGGATTCGTAGATCGGAAGAGCGTCGTGTAGGGAAAGAGTGT
	GBS213	E1	GBS213.1	CTCTTTCCCTACACGACGCTCTTCCGATCTACGGTCTC	GBS213.2	AATTGAGACCGTAGATCGGAAGAGCGTCGTGTAGGGAAAGAGTGT
	GBS274	F1	GBS274.1	CTCTTTCCCTACACGACGCTCTTCCGATCTAGACCGCC	GBS274.2	AATTGGCGGTCTAGATCGGAAGAGCGTCGTGTAGGGAAAGAGTGT
	GBS299	G1	GBS299.1	CTCTTTCCCTACACGACGCTCTTCCGATCTAGCAAGGC	GBS299.2	AATTGCCTTGCTAGATCGGAAGAGCGTCGTGTAGGGAAAGAGTGT
	GBS386	H1	GBS386.1	CTCTTTCCCTACACGACGCTCTTCCGATCTATAGGCGC	GBS386.2	AATTGCGCCTATAGATCGGAAGAGCGTCGTGTAGGGAAAGAGTGT
	GBS448	A2	GBS448.1	CTCTTTCCCTACACGACGCTCTTCCGATCTATTAGTTC	GBS448.2	AATTGAACTAATAGATCGGAAGAGCGTCGTGTAGGGAAAGAGTGT
	GBS480	B2	GBS480.1	CTCTTTCCCTACACGACGCTCTTCCGATCTCAAGAGGC	GBS480.2	AATTGCCTCTTGAGATCGGAAGAGCGTCGTGTAGGGAAAGAGTGT
	GBS514	C2	GBS514.1	CTCTTTCCCTACACGACGCTCTTCCGATCTCAGCTCGC	GBS514.2	AATTGCGAGCTGAGATCGGAAGAGCGTCGTGTAGGGAAAGAGTGT
	GBS628	D2	GBS628.1	CTCTTTCCCTACACGACGCTCTTCCGATCTCCTACGCC	GBS628.2	AATTGGCGTAGGAGATCGGAAGAGCGTCGTGTAGGGAAAGAGTGT
	GBS763	E2	GBS763.1	CTCTTTCCCTACACGACGCTCTTCCGATCTCTATGATC	GBS763.2	AATTGATCATAGAGATCGGAAGAGCGTCGTGTAGGGAAAGAGTGT
	GBS790	F2	GBS790.1	CTCTTTCCCTACACGACGCTCTTCCGATCTCTCGATTC	GBS790.2	AATTGAATCGAGAGATCGGAAGAGCGTCGTGTAGGGAAAGAGTGT
	GBS893	G2	GBS893.1	CTCTTTCCCTACACGACGCTCTTCCGATCTGCATTGCC	GBS893.2	AATTGGCAATGCAGATCGGAAGAGCGTCGTGTAGGGAAAGAGTGT
	GBS1096	H2	GBS1096.1	CTCTTTCCCTACACGACGCTCTTCCGATCTTCAGAACC	GBS1096.2	AATTGGTTCTGAAGATCGGAAGAGCGTCGTGTAGGGAAAGAGTGT
	GBS1136	A3	GBS1136.1	CTCTTTCCCTACACGACGCTCTTCCGATCTTCGCCTGC	GBS1136.2	AATTGCAGGCGAAGATCGGAAGAGCGTCGTGTAGGGAAAGAGTGT
	GBS1186	B3	GBS1186.1	CTCTTTCCCTACACGACGCTCTTCCGATCTTGATTCTC	GBS1186.2	AATTGAGAATCAAGATCGGAAGAGCGTCGTGTAGGGAAAGAGTGT
	GBS36	C3	GBS36.1	CTCTTTCCCTACACGACGCTCTTCCGATCTAACTAACGC	GBS36.2	AATTGCGTTAGTTAGATCGGAAGAGCGTCGTGTAGGGAAAGAGTGT
	GBS47	D3	GBS47.1	CTCTTTCCCTACACGACGCTCTTCCGATCTAACTCGGTC	GBS47.2	AATTGACCGAGTTAGATCGGAAGAGCGTCGTGTAGGGAAAGAGTGT
	GBS65	E3	GBS65.1	CTCTTTCCCTACACGACGCTCTTCCGATCTAAGAGATTC	GBS65.2	AATTGAATCTCTTAGATCGGAAGAGCGTCGTGTAGGGAAAGAGTGT
	GBS95	F3	GBS95.1	CTCTTTCCCTACACGACGCTCTTCCGATCTAAGTTCGGC	GBS95.2	AATTGCCGAACTTAGATCGGAAGAGCGTCGTGTAGGGAAAGAGTGT
	GBS99	G3	GBS99.1	CTCTTTCCCTACACGACGCTCTTCCGATCTAATAACTCC	GBS99.2	AATTGGAGTTATTAGATCGGAAGAGCGTCGTGTAGGGAAAGAGTGT
	GBS110	H3	GBS110.1	CTCTTTCCCTACACGACGCTCTTCCGATCTAATACTCTC	GBS110.2	AATTGAGAGTATTAGATCGGAAGAGCGTCGTGTAGGGAAAGAGTGT
	GBS145	A4	GBS145.1	CTCTTTCCCTACACGACGCTCTTCCGATCTAATTGCATC	GBS145.2	AATTGATGCAATTAGATCGGAAGAGCGTCGTGTAGGGAAAGAGTGT
	GBS174	B4	GBS174.1	CTCTTTCCCTACACGACGCTCTTCCGATCTACCGTTAGC	GBS174.2	AATTGCTAACGGTAGATCGGAAGAGCGTCGTGTAGGGAAAGAGTGT
	GBS272	C4	GBS272.1	CTCTTTCCCTACACGACGCTCTTCCGATCTAGACCAGTC	GBS272.2	AATTGACTGGTCTAGATCGGAAGAGCGTCGTGTAGGGAAAGAGTGT
	GBS358	D4	GBS358.1	CTCTTTCCCTACACGACGCTCTTCCGATCTATAAGCCTC	GBS358.2	AATTGAGGCTTATAGATCGGAAGAGCGTCGTGTAGGGAAAGAGTGT
	GBS399	E4	GBS399.1	CTCTTTCCCTACACGACGCTCTTCCGATCTATATCTGCC	GBS399.2	AATTGGCAGATATAGATCGGAAGAGCGTCGTGTAGGGAAAGAGTGT
	GBS424	F4	GBS424.1	CTCTTTCCCTACACGACGCTCTTCCGATCTATGAATAGC	GBS424.2	AATTGCTATTCATAGATCGGAAGAGCGTCGTGTAGGGAAAGAGTGT
	GBS430	G4	GBS430.1	CTCTTTCCCTACACGACGCTCTTCCGATCTATGATGGCC	GBS430.2	AATTGGCCATCATAGATCGGAAGAGCGTCGTGTAGGGAAAGAGTGT
	GBS516	H4	GBS516.1	CTCTTTCCCTACACGACGCTCTTCCGATCTCAGCTTCGC	GBS516.2	AATTGCGAAGCTGAGATCGGAAGAGCGTCGTGTAGGGAAAGAGTGT
	GBS646	A5	GBS646.1	CTCTTTCCCTACACGACGCTCTTCCGATCTCCTGAAGGC	GBS646.2	AATTGCCTTCAGGAGATCGGAAGAGCGTCGTGTAGGGAAAGAGTGT
	GBS653	B5	GBS653.1	CTCTTTCCCTACACGACGCTCTTCCGATCTCCTTCCTCC	GBS653.2	AATTGGAGGAAGGAGATCGGAAGAGCGTCGTGTAGGGAAAGAGTGT
	GBS673	C5	GBS673.1	CTCTTTCCCTACACGACGCTCTTCCGATCTCGATCATGC	GBS673.2	AATTGCATGATCGAGATCGGAAGAGCGTCGTGTAGGGAAAGAGTGT
	GBS676	D5	GBS676.1	CTCTTTCCCTACACGACGCTCTTCCGATCTCGATTGATC	GBS676.2	AATTGATCAATCGAGATCGGAAGAGCGTCGTGTAGGGAAAGAGTGT
	GBS684	E5	GBS684.1	CTCTTTCCCTACACGACGCTCTTCCGATCTCGCAGGAGC	GBS684.2	AATTGCTCCTGCGAGATCGGAAGAGCGTCGTGTAGGGAAAGAGTGT
	GBS831	F5	GBS831.1	CTCTTTCCCTACACGACGCTCTTCCGATCTCTTCTATGC	GBS831.2	AATTGCATAGAAGAGATCGGAAGAGCGTCGTGTAGGGAAAGAGTGT
	GBS1132	G5	GBS1132.1	CTCTTTCCCTACACGACGCTCTTCCGATCTTCGAGCTGC	GBS1132.2	AATTGCAGCTCGAAGATCGGAAGAGCGTCGTGTAGGGAAAGAGTGT
	GBS1201	H5	GBS1201.1	CTCTTTCCCTACACGACGCTCTTCCGATCTTGCGACGTC	GBS1201.2	AATTGACGTCGCAAGATCGGAAGAGCGTCGTGTAGGGAAAGAGTGT
	GBS1240	A6	GBS1240.1	CTCTTTCCCTACACGACGCTCTTCCGATCTTTAGGTACC	GBS1240.2	AATTGGTACCTAAAGATCGGAAGAGCGTCGTGTAGGGAAAGAGTGT
	GBS1251	B6	GBS1251.1	CTCTTTCCCTACACGACGCTCTTCCGATCTTTCAGGTTC	GBS1251.2	AATTGAACCTGAAAGATCGGAAGAGCGTCGTGTAGGGAAAGAGTGT
	GBS7	C6	GBS7.1	CTCTTTCCCTACACGACGCTCTTCCGATCTAACCATGGAC	GBS7.2	AATTGTCCATGGTTAGATCGGAAGAGCGTCGTGTAGGGAAAGAGTGT
	GBS157	D6	GBS157.1	CTCTTTCCCTACACGACGCTCTTCCGATCTACCAGGCCGC	GBS157.2	AATTGCGGCCTGGTAGATCGGAAGAGCGTCGTGTAGGGAAAGAGTGT
	GBS161	E6	GBS161.1	CTCTTTCCCTACACGACGCTCTTCCGATCTACCATATATC	GBS161.2	AATTGATATATGGTAGATCGGAAGAGCGTCGTGTAGGGAAAGAGTGT
	GBS194	F6	GBS194.1	CTCTTTCCCTACACGACGCTCTTCCGATCTACGAGCGTAC	GBS194.2	AATTGTACGCTCGTAGATCGGAAGAGCGTCGTGTAGGGAAAGAGTGT
	GBS248	G6	GBS248.1	CTCTTTCCCTACACGACGCTCTTCCGATCTACTGCATCTC	GBS248.2	AATTGAGATGCAGTAGATCGGAAGAGCGTCGTGTAGGGAAAGAGTGT
	GBS262	H6	GBS262.1	CTCTTTCCCTACACGACGCTCTTCCGATCTAGAACTAGTC	GBS262.2	AATTGACTAGTTCTAGATCGGAAGAGCGTCGTGTAGGGAAAGAGTGT
	GBS278	A7	GBS278.1	CTCTTTCCCTACACGACGCTCTTCCGATCTAGACGGTTCC	GBS278.2	AATTGGAACCGTCTAGATCGGAAGAGCGTCGTGTAGGGAAAGAGTGT
	GBS282	B7	GBS282.1	CTCTTTCCCTACACGACGCTCTTCCGATCTAGAGAATTGC	GBS282.2	AATTGCAATTCTCTAGATCGGAAGAGCGTCGTGTAGGGAAAGAGTGT
	GBS305	C7	GBS305.1	CTCTTTCCCTACACGACGCTCTTCCGATCTAGCCGCAGTC	GBS305.2	AATTGACTGCGGCTAGATCGGAAGAGCGTCGTGTAGGGAAAGAGTGT
	GBS329	D7	GBS329.1	CTCTTTCCCTACACGACGCTCTTCCGATCTAGGCTGGCGC	GBS329.2	AATTGCGCCAGCCTAGATCGGAAGAGCGTCGTGTAGGGAAAGAGTGT
	GBS332	E7	GBS332.1	CTCTTTCCCTACACGACGCTCTTCCGATCTAGGTAGAGTC	GBS332.2	AATTGACTCTACCTAGATCGGAAGAGCGTCGTGTAGGGAAAGAGTGT
	GBS392	F7	GBS392.1	CTCTTTCCCTACACGACGCTCTTCCGATCTATATAGCAGC	GBS392.2	AATTGCTGCTATATAGATCGGAAGAGCGTCGTGTAGGGAAAGAGTGT
	GBS444	G7	GBS444.1	CTCTTTCCCTACACGACGCTCTTCCGATCTATGGTCCTAC	GBS444.2	AATTGTAGGACCATAGATCGGAAGAGCGTCGTGTAGGGAAAGAGTGT
	GBS527	H7	GBS527.1	CTCTTTCCCTACACGACGCTCTTCCGATCTCAGTTGACGC	GBS527.2	AATTGCGTCAACTGAGATCGGAAGAGCGTCGTGTAGGGAAAGAGTGT
	GBS569	A8	GBS569.1	CTCTTTCCCTACACGACGCTCTTCCGATCTCCAAGCCGGC	GBS569.2	AATTGCCGGCTTGGAGATCGGAAGAGCGTCGTGTAGGGAAAGAGTGT
	GBS648	B8	GBS648.1	CTCTTTCCCTACACGACGCTCTTCCGATCTCCTGGAACGC	GBS648.2	AATTGCGTTCCAGGAGATCGGAAGAGCGTCGTGTAGGGAAAGAGTGT
	GBS688	C8	GBS688.1	CTCTTTCCCTACACGACGCTCTTCCGATCTCGCCAAGGCC	GBS688.2	AATTGGCCTTGGCGAGATCGGAAGAGCGTCGTGTAGGGAAAGAGTGT
	GBS761	D8	GBS761.1	CTCTTTCCCTACACGACGCTCTTCCGATCTCTATATGCTC	GBS761.2	AATTGAGCATATAGAGATCGGAAGAGCGTCGTGTAGGGAAAGAGTGT
	GBS792	E8	GBS792.1	CTCTTTCCCTACACGACGCTCTTCCGATCTCTCGCCGATC	GBS792.2	AATTGATCGGCGAGAGATCGGAAGAGCGTCGTGTAGGGAAAGAGTGT
	GBS901	F8	GBS901.1	CTCTTTCCCTACACGACGCTCTTCCGATCTGCCGTAGGTC	GBS901.2	AATTGACCTACGGCAGATCGGAAGAGCGTCGTGTAGGGAAAGAGTGT
	GBS915	G8	GBS915.1	CTCTTTCCCTACACGACGCTCTTCCGATCTGCGTCCAGGC	GBS915.2	AATTGCCTGGACGCAGATCGGAAGAGCGTCGTGTAGGGAAAGAGTGT
	GBS1123	H8	GBS1123.1	CTCTTTCCCTACACGACGCTCTTCCGATCTTCCGTCGAAC	GBS1123.2	AATTGTTCGACGGAAGATCGGAAGAGCGTCGTGTAGGGAAAGAGTGT
	GBS1167	A9	GBS1167.1	CTCTTTCCCTACACGACGCTCTTCCGATCTTGAACCTTCC	GBS1167.2	AATTGGAAGGTTCAAGATCGGAAGAGCGTCGTGTAGGGAAAGAGTGT
	GBS1281	B9	GBS1281.1	CTCTTTCCCTACACGACGCTCTTCCGATCTTTGGACGAGC	GBS1281.2	AATTGCTCGTCCAAAGATCGGAAGAGCGTCGTGTAGGGAAAGAGTGT
	GBS279	C9	GBS279.1	CTCTTTCCCTACACGACGCTCTTCCGATCTAGACGTTAGGC	GBS279.2	AATTGCCTAACGTCTAGATCGGAAGAGCGTCGTGTAGGGAAAGAGTGT
	GBS468	D9	GBS468.1	CTCTTTCCCTACACGACGCTCTTCCGATCTCAACCTTAAGC	GBS468.2	AATTGCTTAAGGTTGAGATCGGAAGAGCGTCGTGTAGGGAAAGAGTGT
	GBS610	E9	GBS610.1	CTCTTTCCCTACACGACGCTCTTCCGATCTCCGCCTATGGC	GBS610.2	AATTGCCATAGGCGGAGATCGGAAGAGCGTCGTGTAGGGAAAGAGTGT
	GBS683	F9	GBS683.1	CTCTTTCCCTACACGACGCTCTTCCGATCTCGCAGAGACGC	GBS683.2	AATTGCGTCTCTGCGAGATCGGAAGAGCGTCGTGTAGGGAAAGAGTGT
	GBS693	G9	GBS693.1	CTCTTTCCCTACACGACGCTCTTCCGATCTCGCCTGATAGC	GBS693.2	AATTGCTATCAGGCGAGATCGGAAGAGCGTCGTGTAGGGAAAGAGTGT
	GBS737	H9	GBS737.1	CTCTTTCCCTACACGACGCTCTTCCGATCTCGTTATAACGC	GBS737.2	AATTGCGTTATAACGAGATCGGAAGAGCGTCGTGTAGGGAAAGAGTGT
	GBS785	A10	GBS785.1	CTCTTTCCCTACACGACGCTCTTCCGATCTCTCCGTTATGC	GBS785.2	AATTGCATAACGGAGAGATCGGAAGAGCGTCGTGTAGGGAAAGAGTGT
	GBS837	B10	GBS837.1	CTCTTTCCCTACACGACGCTCTTCCGATCTCTTGGCATTGC	GBS837.2	AATTGCAATGCCAAGAGATCGGAAGAGCGTCGTGTAGGGAAAGAGTGT
	GBS880	C10	GBS880.1	CTCTTTCCCTACACGACGCTCTTCCGATCTGATGCTGACGC	GBS880.2	AATTGCGTCAGCATCAGATCGGAAGAGCGTCGTGTAGGGAAAGAGTGT
	GBS881	D10	GBS881.1	CTCTTTCCCTACACGACGCTCTTCCGATCTGATGGAATAGC	GBS881.2	AATTGCTATTCCATCAGATCGGAAGAGCGTCGTGTAGGGAAAGAGTGT
	GBS902	E10	GBS902.1	CTCTTTCCCTACACGACGCTCTTCCGATCTGCCTAGTAAGC	GBS902.2	AATTGCTTACTAGGCAGATCGGAAGAGCGTCGTGTAGGGAAAGAGTGT
	GBS913	F10	GBS913.1	CTCTTTCCCTACACGACGCTCTTCCGATCTGCGGTTACTGC	GBS913.2	AATTGCAGTAACCGCAGATCGGAAGAGCGTCGTGTAGGGAAAGAGTGT
	GBS941	G10	GBS941.1	CTCTTTCCCTACACGACGCTCTTCCGATCTGGATAAGAGGC	GBS941.2	AATTGCCTCTTATCCAGATCGGAAGAGCGTCGTGTAGGGAAAGAGTGT
	GBS975	H10	GBS975.1	CTCTTTCCCTACACGACGCTCTTCCGATCTGGTTCCAATGC	GBS975.2	AATTGCATTGGAACCAGATCGGAAGAGCGTCGTGTAGGGAAAGAGTGT
	GBS1222	A11	GBS1222.1	CTCTTTCCCTACACGACGCTCTTCCGATCTTGGCTGAACGC	GBS1222.2	AATTGCGTTCAGCCAAGATCGGAAGAGCGTCGTGTAGGGAAAGAGTGT
	GBS147	B11	GBS147.1	CTCTTTCCCTACACGACGCTCTTCCGATCTAATTGGAATTC	GBS147.2	AATTGAATTCCAATTAGATCGGAAGAGCGTCGTGTAGGGAAAGAGTGT
	GBS239	C11	GBS239.1	CTCTTTCCCTACACGACGCTCTTCCGATCTACTCCTAGGTC	GBS239.2	AATTGACCTAGGAGTAGATCGGAAGAGCGTCGTGTAGGGAAAGAGTGT
	GBS356	D11	GBS356.1	CTCTTTCCCTACACGACGCTCTTCCGATCTATAAGAAGGTC	GBS356.2	AATTGACCTTCTTATAGATCGGAAGAGCGTCGTGTAGGGAAAGAGTGT
	GBS553	E11	GBS553.1	CTCTTTCCCTACACGACGCTCTTCCGATCTCATGGCAACTC	GBS553.2	AATTGAGTTGCCATGAGATCGGAAGAGCGTCGTGTAGGGAAAGAGTGT
	GBS773	F11	GBS773.1	CTCTTTCCCTACACGACGCTCTTCCGATCTCTCATAGATTC	GBS773.2	AATTGAATCTATGAGAGATCGGAAGAGCGTCGTGTAGGGAAAGAGTGT
	GBS793	G11	GBS793.1	CTCTTTCCCTACACGACGCTCTTCCGATCTCTCGCGCAGTC	GBS793.2	AATTGACTGCGCGAGAGATCGGAAGAGCGTCGTGTAGGGAAAGAGTGT
	GBS822	H11	GBS822.1	CTCTTTCCCTACACGACGCTCTTCCGATCTCTTACCATCTC	GBS822.2	AATTGAGATGGTAAGAGATCGGAAGAGCGTCGTGTAGGGAAAGAGTGT
	GBS875	A12	GBS875.1	CTCTTTCCCTACACGACGCTCTTCCGATCTGATCGTAGTTC	GBS875.2	AATTGAACTACGATCAGATCGGAAGAGCGTCGTGTAGGGAAAGAGTGT
	GBS887	B12	GBS887.1	CTCTTTCCCTACACGACGCTCTTCCGATCTGCAGGTCAGTC	GBS887.2	AATTGACTGACCTGCAGATCGGAAGAGCGTCGTGTAGGGAAAGAGTGT
	GBS904	C12	GBS904.1	CTCTTTCCCTACACGACGCTCTTCCGATCTGCCTGGAAGTC	GBS904.2	AATTGACTTCCAGGCAGATCGGAAGAGCGTCGTGTAGGGAAAGAGTGT
	GBS943	D12	GBS943.1	CTCTTTCCCTACACGACGCTCTTCCGATCTGGATTGCAGTC	GBS943.2	AATTGACTGCAATCCAGATCGGAAGAGCGTCGTGTAGGGAAAGAGTGT
	GBS952	E12	GBS952.1	CTCTTTCCCTACACGACGCTCTTCCGATCTGGCCGGTATTC	GBS952.2	AATTGAATACCGGCCAGATCGGAAGAGCGTCGTGTAGGGAAAGAGTGT
	GBS1015	F12	GBS1015.1	CTCTTTCCCTACACGACGCTCTTCCGATCTGTTCATATATC	GBS1015.2	AATTGATATATGAACAGATCGGAAGAGCGTCGTGTAGGGAAAGAGTGT
	GBS1135	G12	GBS1135.1	CTCTTTCCCTACACGACGCTCTTCCGATCTTCGCCGTAGTC	GBS1135.2	AATTGACTACGGCGAAGATCGGAAGAGCGTCGTGTAGGGAAAGAGTGT
	GBS1159	H12	GBS1159.1	CTCTTTCCCTACACGACGCTCTTCCGATCTTCTCTTCATTC	GBS1159.2	AATTGAATGAAGAGAAGATCGGAAGAGCGTCGTGTAGGGAAAGAGTGT
Tube not plate	Universal AFLP Adapter	Tube not plate	MseI.1	GCAGAAGACGGCATACGAGATCTTCCGATCTG	MseI.2	TACAGATCGGAAGATCTCGTATGCCGTCTTCTGCTTG
Tube not plate	Illumina PCR Primer I	Tube not plate	Illpcr1	A*A*TGATACGGCGACCACCGAGATCTACACTCTTTCCCTACACGACGCTCTTCCGATCT
Tube not plate	Illumina PCR Primer II	Tube not plate	Illpcr2	C*A*AGCAGAAGACGGCATACGAGATCTTCCGATCTGTAAG
