# Supplementary material for: RADseq dataset with 90% missing data fully resolves recent radiation of Petalidium (Acanthaceae) in the ultra‐arid deserts of Namibia
Source: Ecol Evol. 2017 Aug 30;7(19):7920–36. doi: 10.1002/ece3.3274 (PMC5632676; doi:10.1002/ece3.3274)
Supplement: Supplementary file 6 [file ECE3-7-7920-s006.zip › Supp_barcode_info/picking_barcodes.r]

### selecting_variablelength_barcodes.r
### 9/28/15

#### Goal of this program is to produce a list of 10bp "barcodes" (some will be aritificially constructed with the EcoR1 cutsite tacked on) that 
#### suggest_subset.py can operate on.

#setwd("D:/Documents/research/aflp-based NGS/creating_barcodes")
#setwd("D:/Dropbox/2015-11 GBS data/erica-writing copies")

#### Helper functions
calc_dist <- function(seq1, seq2, mindist=4)
{
	#Given two strings, seq1 and seq2,
	#Calculate the minimum distance between the two sequences.  This includes if up to mindist bases are lost at the beginning of the sequence.
	seq1 <- unlist(strsplit(seq1, ""))
	seq2 <- unlist(strsplit(seq2, ""))

	dif <- sum(seq1!=seq2)

	if(mindist>0)
	{
		for(i in 1:mindist)
		{
			pseq1 <- seq1[c((i+1):length(seq1), 1:i)]
			newdif <- sum(pseq1!=seq2)
			if(newdif < dif)
				dif <- newdif
		}

		for(i in 1:mindist)
		{
			pseq2 <- seq1[c((i+1):length(seq2), 1:i)]
			newdif <- sum(seq1!=pseq2)
			if(newdif < dif)
				dif <- newdif
		}
	}
	
	return(dif)
}

calc_all_dists <- function(allseqs, mindist=4)
{
	# A wrapper function that takes the barcode table and calculates all the distances among them. 
	# Returns the distance matrix and in dataframe form.
	
	distmat<- do.call(rbind, lapply(allseqs$barcode, function(x)
	{
		unlist(lapply(allseqs$barcode, function(y) calc_dist(x, y, mindist)))
	}))

	disttab <- data.frame(seq1=NA, seq2=NA, dist=NA)

	for(i in 1:ncol(distmat))
	{
		disttab <- rbind(disttab, data.frame(seq1=i, seq2=1:nrow(distmat), dist=distmat[,i]))
	}

	disttab <- disttab[-1,]
	
	return(list(distmat=distmat, disttab=disttab))
}

find_matches <- function(shortbarcode, codeframe)
{
	#Given a string (shortbarcode), and a dataframe containing barcodes (codeframe) with a column called "barcode",
	#Return the row number of rows in codeframe where there is a match in the barcode column with the shortbarcode.
	#If there are no matches, return NA.
	
	duplicates <- grep(shortbarcode, codeframe$barcode)

#	if(length(duplicates)==0)
#		duplicates <- NA
	
	return(duplicates)
}

find_problems <- function(disttab, mindist=4)
{
	probdist <- disttab[disttab$dist<mindist,] #down to 8158!  That's a 10x difference

	#remove selfies with a dist of 0
	foo <- probdist[probdist$dist==0,]
	foo[foo$seq1!=foo$seq2,]
	probdist <- probdist[probdist$dist>0,]
	probdist <- rbind(probdist, foo[foo$seq1!=foo$seq2,]) 

	#Count the number of times a barcode appears on this list.
	barprobs <- data.frame(barcode=1:max(disttab$seq1), times=unlist(lapply(1:max(disttab$seq1), function(x)
		{
			sum(probdist$seq1==x)+sum(probdist$seq2==x)
		})))
	histprobs <- hist(barprobs$times)

	return(list(probdist=probdist, probseqs=barprobs, probhist=histprobs))
}

calc_base_composition <- function(barcodes)
{
	#Given a vector of barcodes (strings), calculate the base frequencies at each position
	#Return a dataframe with the proportion of A's, C's, T's, and G's (columns) at each site (rows)

	splitbarcodes <- do.call(rbind, lapply(barcodes, function(x) unlist(strsplit(x, split=""))))
	
	dna <- c("A", "C", "G", "T")

	composition <- do.call(cbind, lapply(dna, function(x)
	{
		apply(splitbarcodes, 2, function(y) mean(y==x))
	
	}))
	
	colnames(composition) <- dna
	
	return(composition)
}

choose_barcodes <- function(splitbarcodes, site, acgt)
{
	#Given a set of barcodes (data.frame of split strings and other info), a specific site underconsideration, and the base desired
	#Return a table of barcodes that match that criteria.

	return(splitbarcodes[splitbarcodes[,paste("X", site, sep="")]==acgt,])
}

subset_barcodes <- function(n, barcodes_tab, w=NULL)
{
	#returns a n random samples of rows from the barcodes_tab without replacement
	
	x <- 1:nrow(barcodes_tab)
	if(n > nrow(barcodes_tab))
		return(barcodes_tab)

	if(is.null(w))
		rands <- sample(x, n, replace=FALSE)
	else
		rands <- sample(x, n, replace=FALSE, prob=w)
	return(barcodes_tab[rands,])
}

assign_weights <- function(barcodes, site_w=site_w, base_w=base_w)
{
	b_w <- apply(barcodes, 1, function(x)
	{
		weight <- 1
		for(i in 1:10)
		{
			for(j in c("A", "C", "G", "T"))
			{
				if(x[paste("X", i, sep="")]==j)
					weight <- weight * site_w[i] * base_w[i,j]
			}		
		}
		return(weight)
	})

	b_w <- b_w/sum(b_w)

	return(data.frame(barcodes, b_w=b_w))
}

reverse_complement <- function(seq1)
{
	#Given a sequence that is written 5'->3',
	#Return it's reverse complement, also written 5'->3'
	
	seq1 <- unlist(strsplit(seq1, ""))
	seq2 <- rep("N", length(seq1))
	
	seq2[seq1=="A"] <- "T"
	seq2[seq1=="C"] <- "G"
	seq2[seq1=="G"] <- "C"
	seq2[seq1=="T"] <- "A"
	
	seq2 <- seq2[length(seq2):1]
	return(paste(seq2, collapse=""))
}

##################### MAIN PROGRAM #####################

#### Start with bar10, and choose the ones consistent with a barcode of 7 or 8 or 9 bp.

bar10f <- read.table("10.nt_index_dist4.txt", stringsAsFactors=FALSE)
colnames(bar10f) <- c("barcode", "name", "sequence")

date()
bar10f_dist <- calc_all_dists(bar10f, mindist=0) #2.5 min
bar10f_probs <- find_problems(bar10f_dist$disttab, mindist=4)
bar10f_comp <- calc_base_composition(bar10f$barcode)
date() #no problems with mindist=0, amazing

date()
bar10f_dist <- calc_all_dists(bar10f, mindist=1) #3 min
bar10f_probs <- find_problems(bar10f_dist$disttab, mindist=3) #lower standards for these...no probs at mindist=2
date() #hmmm...not bad...

#get rid of the barcodes with 2 or more problems
date()
bar10f_r1 <- bar10f[bar10f_probs$probseq$times<2,]
bar10f_r1_dist <- calc_all_dists(bar10f_r1, mindist=1) 
bar10f_r1_probs <- find_problems(bar10f_r1_dist$disttab, mindist=3)
bar10f_r1_comp <- calc_base_composition(bar10f_r1$barcode)
date() #1.5 min

#get rid of the barcodes with 1 or more problems
date()
bar10f_r2 <- bar10f_r1[bar10f_r1_probs$probseq$times==0,]
bar10f_r2_dist <- calc_all_dists(bar10f_r2, mindist=1) 
bar10f_r2_probs <- find_problems(bar10f_r2_dist$disttab, mindist=3)
bar10f_r2_comp <- calc_base_composition(bar10f_r2$barcode)
date() #809 in this set of barcodes that all work together!

## Start choosing barcodes.  
dna <- c("A", "C", "G", "T")
bar10f_r2_spl <- do.call(rbind, lapply(bar10f_r2$barcode, function(x) unlist(strsplit(x, split=""))))
bar10f_r2_spl <- data.frame(bar10f_r2_spl, bar10f_r2, stringsAsFactors=FALSE)

#First choose barcodes that have "CAA" in the last three loci.
best96_7bp <- choose_barcodes(choose_barcodes(choose_barcodes(bar10f_r2_spl, 10, "A"), 9, "A"), 8, "C") #only 18 fit the criteria
calc_base_composition(best96_7bp$barcode) #the skewed base composition in position 8, 9 and 10 or expected, but in position 1 is not!

#First choose barcodes that have "CA" in the last two loci.
best96_8bp <- choose_barcodes(choose_barcodes(bar10f_r2_spl, 10, "A"), 9, "C") #41 fit the criteria
calc_base_composition(best96_8bp$barcode) #the skewed base composition in position 9 and 10 or expected, but in position 1 is not!

#First choose barcodes that have "C" in the last two loci.
best96_9bp <- choose_barcodes(bar10f_r2_spl, 10, "C") #177 barcodes fit the criteria
calc_base_composition(best96_9bp$barcode) #the skewed base composition in position 9 and 10 or expected, but in position 1 is not!

#Choose 24 7bp, 24 8bp, 24, 9bp barcodes.
best96 <- subset_barcodes(24, best96_7bp)
best96 <- rbind(best96, subset_barcodes(24, best96_8bp))
best96 <- rbind(best96, subset_barcodes(24, best96_9bp))
best96_comp <- calc_base_composition(best96$barcode) #lots of skewed loci to fix...

#Rank the sites from the worst base composition to the best (that's the order we'll choose from
site_w <- apply(best96_comp, 1, sd)
site_w <- site_w/sum(site_w)
#base_w <- .25*.25/(best96_comp*best96_comp)
base_w <- .25/(best96_comp)
base_w <- base_w/rowSums(base_w)
base_w[10,] <- c(0, 0, 0.5, 0.5)

bar10f_r2_remaining <- rbind(choose_barcodes(bar10f_r2_spl, 10, "G"), choose_barcodes(bar10f_r2_spl, 10, "T"))
#this is what we have to choose from to populate the remaining 48 spots...
bar10f_r2_remaining <- assign_weights(bar10f_r2_remaining, site_w=site_w, base_w=base_w)
rownames(bar10f_r2_remaining) <- bar10f_r2_remaining$name

best96 <- merge(best96, 
	bar10f_r2_remaining[sample(bar10f_r2_remaining$name, 96-nrow(best96), replace=FALSE, prob=bar10f_r2_remaining$b_w),],
	all=TRUE)
best96_comp <- calc_base_composition(best96$barcode) #things are looking a lot better...
best96_dist <- calc_all_dists(best96, mindist=1)  #minimum dist is 3 when mindist=1, otherwise is 4 when mindist=0
best96_probs <- find_problems(best96_dist$disttab, mindist=3)
#This is probably the closest we're going to get...


###############################################
#### Creating adaptor sequences.  

## Change the barcodes to their 7, 8, 9, or 10bp lengths (hack off the "CAA" "CA" or "C" from the 3' end to create 8 or 9 bp lengths)
best96_var <- list()
best96_var[["bp7"]] <- choose_barcodes(choose_barcodes(choose_barcodes(best96, 10, "A"), 9, "A"), 8, "C")
best96_var[["bp7"]] <- subset(best96_var[["bp7"]], select=-c(X8, X9, X10))
best96_var[["bp7"]]$barcode <- paste(
	best96_var[["bp7"]]$X1, 
	best96_var[["bp7"]]$X2, 
	best96_var[["bp7"]]$X3,
	best96_var[["bp7"]]$X4, 
	best96_var[["bp7"]]$X5, 
	best96_var[["bp7"]]$X6,
	best96_var[["bp7"]]$X7,
	sep="")
best96_var[["bp8"]] <- choose_barcodes(choose_barcodes(best96, 10, "A"), 9, "C")
best96_var[["bp8"]] <- subset(best96_var[["bp8"]], select=-c(X9, X10))
best96_var[["bp8"]]$barcode <- paste(
	best96_var[["bp8"]]$X1, 
	best96_var[["bp8"]]$X2, 
	best96_var[["bp8"]]$X3,
	best96_var[["bp8"]]$X4, 
	best96_var[["bp8"]]$X5, 
	best96_var[["bp8"]]$X6,
	best96_var[["bp8"]]$X7,
	best96_var[["bp8"]]$X8, sep="")
best96_var[["bp9"]] <- choose_barcodes(best96, 10, "C")
best96_var[["bp9"]] <- subset(best96_var[["bp9"]], select=-X10)
best96_var[["bp9"]]$barcode <- paste(
	best96_var[["bp9"]]$X1, 
	best96_var[["bp9"]]$X2, 
	best96_var[["bp9"]]$X3,
	best96_var[["bp9"]]$X4, 
	best96_var[["bp9"]]$X5, 
	best96_var[["bp9"]]$X6,
	best96_var[["bp9"]]$X7,
	best96_var[["bp9"]]$X8,
	best96_var[["bp9"]]$X9, sep="")
best96_var[["bp10"]] <- rbind(choose_barcodes(best96, 10, "G"), choose_barcodes(best96, 10, "T"))

#create the reverse complements
best96_var <- lapply(best96_var, function(x)
{
	data.frame(x, f=x$barcode, 
	r=unlist(lapply(x$barcode, reverse_complement)))
})

#fix the names of the barcodes to something shorter
best96_var <- lapply(best96_var, function(x)
{
	data.frame(x, newname=
	paste("GBS", unlist(lapply(x$name, function(y) unlist(strsplit(y, "_"))[3])), sep=""))
})

best96_var[["all"]] <- rbind(subset(best96_var[["bp7"]], select=c(name, newname, f, r)),
	subset(best96_var[["bp8"]], select=c(name, newname, f, r)),
	subset(best96_var[["bp9"]], select=c(name, newname, f, r)),
	subset(best96_var[["bp10"]], select=c(name, newname, f, r)))

#just to check I still have the adaptors right...
foo <- c(paste(best96_var$bp8$barcode, "CA", sep=""), paste(best96_var$bp9$barcode, "C", sep=""), 
	best96_var$bp10$barcode)
foo <- list(barcode=foo)
bar <- calc_all_dists(foo, mindist=1)
min(bar$disttab[bar$disttab$dist >0,]$dist) #3, we are o.k.
apply(calc_base_composition(foo$barcode), 1, sd) #we are good

## Create the adaptors
mid1_5 <- "CTCTTTCCCTACACGACGCTCTTCCGATCT"
mid1_3 <- "C"
mid2_5 <- "AATTG"
mid2_3 <- "AGATCGGAAGAGCGTCGTGTAGGGAAAGAGTGT"

adaptors <- data.frame(best96_var$all, MID1=paste(mid1_5, best96_var$all$f, mid1_3, sep=""),
	MID2=paste(mid2_5, best96_var$all$r, mid2_3, sep=""), stringsAsFactors=FALSE)

## Creating pretty output
pr_adaptors <- data.frame(dupname=adaptors$newname, 
	well=c(paste(c("A", "B", "C", "D", "E", "F", "G", "H"), "1", sep=""),
		paste(c("A", "B", "C", "D", "E", "F", "G", "H"), "2", sep=""),
		paste(c("A", "B", "C", "D", "E", "F", "G", "H"), "3", sep=""),
		paste(c("A", "B", "C", "D", "E", "F", "G", "H"), "4", sep=""),
		paste(c("A", "B", "C", "D", "E", "F", "G", "H"), "5", sep=""),
		paste(c("A", "B", "C", "D", "E", "F", "G", "H"), "6", sep=""),
		paste(c("A", "B", "C", "D", "E", "F", "G", "H"), "7", sep=""),
		paste(c("A", "B", "C", "D", "E", "F", "G", "H"), "8", sep=""),
		paste(c("A", "B", "C", "D", "E", "F", "G", "H"), "9", sep=""),
		paste(c("A", "B", "C", "D", "E", "F", "G", "H"), "10", sep=""),
		paste(c("A", "B", "C", "D", "E", "F", "G", "H"), "11", sep=""),
		paste(c("A", "B", "C", "D", "E", "F", "G", "H"), "12", sep="")),
	sensename=paste(adaptors$newname, ".1", sep=""),
	senseseq=adaptors$MID1,
	antisensename=paste(adaptors$newname, ".2", sep=""),
	antisenseseq=adaptors$MID2, stringsAsFactors=FALSE)
	
write.table(pr_adaptors, file="adaptors96_tosubmit.txt", quote=FALSE)
		
adaptors <- data.frame(merge(pr_adaptors, adaptors, all=TRUE, by.x=c("dupname", "senseseq", "antisenseseq"), by.y=c("newname", "MID1", "MID2")),
	stringsAsFactors=FALSE)

adaptors <- data.frame(apply(adaptors, 2, function(x) as.character(x)), stringsAsFactors=FALSE)
write.table(adaptors, file="adaptors96_allinfo.txt", quote=FALSE)

adaptor_plate <- data.frame(matrix(NA, 12, 8))
colnames(adaptor_plate) <- c("H", "G", "F", "E", "D", "C", "B", "A")
for(i in c("H", "G", "F", "E", "D", "C", "B", "A"))
{
	for(j in 1:12)
	{
		adaptor_plate[j,i] <- adaptors[adaptors$well==paste(i, j, sep=""),]$dupname
	
	}
}
write.table(adaptor_plate, file="adaptors96_plate.txt", quote=FALSE)

adaptor_plate_barcodes <- data.frame(matrix(NA, 12, 8))
colnames(adaptor_plate_barcodes) <- c("H", "G", "F", "E", "D", "C", "B", "A")
for(i in c("H", "G", "F", "E", "D", "C", "B", "A"))
{
	for(j in 1:12)
	{
		adaptor_plate_barcodes[j,i] <- adaptors[adaptors$well==paste(i, j, sep=""),]$f
	
	}
}
write.table(adaptor_plate_barcodes, file="adaptors96_plate.txt", quote=FALSE, append=TRUE)
