# Supplementary material for: RADseq dataset with 90% missing data fully resolves recent radiation of Petalidium (Acanthaceae) in the ultra‐arid deserts of Namibia
Source: Ecol Evol. 2017 Aug 30;7(19):7920–36. doi: 10.1002/ece3.3274 (PMC5632676; doi:10.1002/ece3.3274)
Supplement: Supplementary file 6 [file ECE3-7-7920-s006.zip › Supp_barcode_info/README.txt]

README -- Supp_barcode_info.zip

Please cite: Tripp et al. 2016. RADseq Dataset with 90% Missing Data Fully Resolves Nascent Radiation of Petalidium (Acanthaceae) in the Ultra-Arid Deserts of Namibia. In Review.

These files are provided to be a guide to barcode design for RADseq experiments.

picking_barcodes.r --
A R script that designs a set of 96 variable length barcodes from a set of 10bp barcodes generated from create_index_sequences.py (Meyer and Kircher 2010, https://bioinf.eva.mpg.de/multiplex/). Input 10bp barcodes are in 10.nt_index_dist4.txt.

10.nt_index_dist4.txt --
10bp barcodes with an edit distance of 4, generated by create_index_sequences.py (Meyer and Kircher 2010, https://bioinf.eva.mpg.de/multiplex/). Used in picking_barcodes.r.

GBS_adaptors.xlsx --
This spreadsheet contains all the info on each of the 96 barcodes (e.g. sequence, length, name, full adaptor sense sequence, antisense seq, well, etc.) as well as their placement on a plate.

GBS_IDTordersheet.xlsx --
This is a filled out order sheet to purchase the barcodes through the company IDT.  The authors have no relationship with IDT beyond that of occasional customer.  The order sheet is provided as a convenience to the user; it is not meant as an endorsement of any services.
